# Supplementary material for: RNA-Seq reveals that overexpression of TcUBP1 switches the gene expression pattern toward that of the infective form of Trypanosoma cruzi
Source: J Biol Chem. 2023 Mar 17;299(5):104623. doi: 10.1016/j.jbc.2023.104623 (PMC10141520; doi:10.1016/j.jbc.2023.104623)
Supplement: Supplemental files S1–S7 [file mmc2.zip]

Archive with 14 entries (14 files):
- Supp. File 1.xlsx
- __MACOSX/._Supp. File 1.xlsx
- Supp. File 2.xlsx
- __MACOSX/._Supp. File 2.xlsx
- Supp. File 3.xlsx
- __MACOSX/._Supp. File 3.xlsx
- Supp. File 4.xlsx
- __MACOSX/._Supp. File 4.xlsx
- Supp. File 5.xlsx
- __MACOSX/._Supp. File 5.xlsx
- Supp. File 6.xlsx
- __MACOSX/._Supp. File 6.xlsx
- Supp. File 7.xlsx
- __MACOSX/._Supp. File 7.xlsx
