# Supplementary material for: RNA-Seq reveals that overexpression of TcUBP1 switches the gene expression pattern toward that of the infective form of Trypanosoma cruzi
Source: J Biol Chem. 2023 Mar 17;299(5):104623. doi: 10.1016/j.jbc.2023.104623 (PMC10141520; doi:10.1016/j.jbc.2023.104623)
Supplement: Supplemental files S1–S7 [file mmc2.zip › Supp. File 1.xlsx]

## Sheet: Sheet1
No.	Gene ID	Description	baseMean	log2 fold change	lfcSE	stat	pvalue	padj
1	TcCLB.507093.220	RNA-binding protein UBP1, putative	33098.8	6.15599	0.373432	16.4849	4.71e-61	1.11e-58
2	TcCLB.504881.50	ABC transporter, putative	223.409	4.11607	0.233822	17.6034	2.32e-69	7.72e-67
3	TcCLB.508147.150	Mucin-associated surface protein (MASP), subgroup S008	141.922	3.94692	0.2726	14.4788	1.65e-47	1.85e-45
4	TcCLB.510741.70	STE/STE11 serine/threonine-protein kinase, putative	125.292	3.91896	0.278233	14.0852	4.68e-45	4.29e-43
5	TcCLB.506859.204	hypothetical protein, conserved	15.6906	3.55254	0.761199	4.66703	3.06e-06	9.41e-06
6	TcCLB.507677.140	NLI interacting factor-like phosphatase, putative	75.8204	3.45042	0.329433	10.4738	1.14e-25	2.77e-24
7	TcCLB.480785.10	serine/threonine kinase, putative	53.3247	3.41318	0.832637	4.09924	4.15e-05	0.000109301
8	TcCLB.511531.30	hypothetical protein, conserved	163.398	3.30462	0.261435	12.6403	1.27e-36	6.77e-35
9	TcCLB.506529.600	metacyclin II, putative	125.308	3.1133	0.549888	5.6617	1.5e-08	6.36e-08
10	TcCLB.506859.230	hypothetical protein, conserved	155.82	3.08398	0.227699	13.5441	8.58e-42	6.82e-40
11	TcCLB.506925.170	hypothetical protein, conserved	34.813	3.06831	0.442222	6.93839	3.97e-12	2.57e-11
12	TcCLB.506525.120	NLI interacting factor-like phosphatase, putative	37.3567	3.03457	0.425256	7.13587	9.62e-13	6.67e-12
13	TcCLB.509591.60	phospholipid-transporting ATPase 1-like protein, putative	120.963	3.02197	0.273659	11.0428	2.37e-28	7.26e-27
14	TcCLB.511431.10	protein kinase, putative	66.843	2.96393	0.327106	9.06108	1.29e-19	1.79e-18
15	TcCLB.504425.110	permease-like protein, putative	281.06	2.90236	0.214014	13.5615	6.77e-42	5.53e-40
16	TcCLB.506811.50	hypothetical protein, conserved	84.0241	2.85163	0.290634	9.81175	1e-22	1.96e-21
17	TcCLB.507859.31	hypothetical protein	755.013	2.84577	0.120945	23.5294	2.04e-122	3.66e-119
18	TcCLB.508165.430	trans-sialidase, putative	208.203	2.83453	0.187258	15.137	9.23e-52	1.36e-49
19	TcCLB.504341.20	trans-sialidase, putative	32.8321	2.75504	0.430275	6.40298	1.52e-10	8.21e-10
20	TcCLB.508021.10	trans-sialidase, putative	22.9288	2.73868	0.52087	5.2579	1.46e-07	5.38e-07
21	TcCLB.423205.10	trans-sialidase, putative (fragment)	45.3131	2.70997	0.367679	7.37048	1.7e-13	1.28e-12
22	TcCLB.511427.10	conserved protein, unknown function (fragment)	31.894	2.70791	0.434538	6.23169	4.61e-10	2.34e-09
23	TcCLB.506529.535	hypothetical protein, conserved	390.373	2.69293	0.148291	18.1598	1.07e-73	4.6e-71
24	TcCLB.508323.90	hypothetical protein, conserved	623.696	2.67776	0.152899	17.5133	1.13e-68	3.64e-66
25	TcCLB.511253.20	kinesin-like protein, putative	135.285	2.67331	0.251453	10.6315	2.13e-26	5.48e-25
26	TcCLB.455171.9	trans-sialidase, putative	142.898	2.67038	0.217314	12.2881	1.05e-34	5.04e-33
27	TcCLB.507811.100	amino acid permease, putative	114.19	2.62341	0.512823	5.11562	3.13e-07	1.1e-06
28	TcCLB.509581.50	hypothetical protein	21.3812	2.61589	0.550568	4.75127	2.02e-06	6.39e-06
29	TcCLB.510071.20	hypothetical protein	123.067	2.57663	0.234452	10.99	4.27e-28	1.27e-26
30	TcCLB.508809.50	hypothetical protein	29.3773	2.571	0.518197	4.96144	7e-07	2.36e-06
31	TcCLB.509097.60	mucin TcMUCII, putative	38.8089	2.55619	0.406249	6.29218	3.13e-10	1.62e-09
32	TcCLB.504099.50	trans-sialidase, Group II, putative	8265.34	2.5441	0.0935115	27.2063	5.47e-163	4.91e-159
33	TcCLB.506543.10	protein kinase, putative	21.7275	2.54336	0.530573	4.7936	1.64e-06	5.26e-06
34	TcCLB.506799.30	mucin-like glycoprotein, putative	312.133	2.53221	0.167469	15.1205	1.19e-51	1.7e-49
35	TcCLB.503885.100	hypothetical protein, conserved	31.8138	2.50417	0.428633	5.84222	5.15e-09	2.3e-08
36	TcCLB.507237.190	Mucin-associated surface protein (MASP), subgroup S091	1326.4	2.49782	0.105029	23.7821	5.11e-125	1.15e-121
37	TcCLB.510281.10	hypothetical protein	201.712	2.49435	0.204442	12.2008	3.08e-34	1.43e-32
38	TcCLB.506531.9	hypothetical protein (fragment)	71.2575	2.48909	0.289094	8.60996	7.31e-18	8.56e-17
39	TcCLB.509351.6	metacyclin III	18.5475	2.4763	0.535213	4.62675	3.71e-06	1.13e-05
40	TcCLB.484949.9	AGC/RSK family serine/threonine kinase, putative (fragment)	25.4262	2.46983	0.457902	5.3938	6.9e-08	2.67e-07
41	TcCLB.507859.15	hypothetical protein	953.463	2.45863	0.111562	22.0384	1.24e-107	1.85e-104
42	TcCLB.506525.140	MEKK-related kinase 1, putative	224.205	2.45683	0.194021	12.6627	9.52e-37	5.12e-35
43	TcCLB.508165.310	surface protease GP63, putative	380.724	2.45591	0.169102	14.5233	8.63e-48	9.94e-46
44	TcCLB.511615.10	trans-sialidase, Group V, putative	160.444	2.43493	0.224348	10.8533	1.92e-27	5.52e-26
45	TcCLB.510019.30	Mucin-associated surface protein (MASP)	419.155	2.43125	0.187732	12.9506	2.33e-38	1.41e-36
46	TcCLB.509805.210	hypothetical protein, conserved	37.8991	2.41141	0.386009	6.24702	4.18e-10	2.13e-09
47	TcCLB.510749.4	ubiquitin-protein ligase, putative	17.6072	2.38522	0.541953	4.40116	1.08e-05	3.06e-05
48	TcCLB.510295.59	hypothetical protein, conserved	30.7223	2.38163	0.41337	5.7615	8.34e-09	3.63e-08
49	TcCLB.509631.90	mucin TcMUCII, putative	172.894	2.3363	0.216009	10.8158	2.9e-27	8.04e-26
50	TcCLB.507997.14	trans-sialidase, putative (fragment)	164.518	2.32877	0.440379	5.28809	1.24e-07	4.61e-07
51	TcCLB.510247.20	casein kinase I, putative	38.1157	2.31851	0.372411	6.22568	4.79e-10	2.42e-09
52	TcCLB.506799.20	mucin-like glycoprotein, putative	238.115	2.30408	0.169403	13.6012	3.94e-42	3.28e-40
53	TcCLB.507859.46	hypothetical protein	325.258	2.3024	0.165114	13.9443	3.41e-44	3e-42
54	TcCLB.510961.40	mucin TcMUCII, putative	2969.73	2.29141	0.150542	15.2211	2.56e-52	3.9e-50
55	TcCLB.506965.170	trans-sialidase, Group V, putative	232.905	2.27699	0.192683	11.8173	3.18e-32	1.25e-30
56	TcCLB.507809.140	Protein of unknown function, putative	139.081	2.26407	0.222318	10.1839	2.34e-24	5.17e-23
57	TcCLB.510071.30	UDP-Gal or UDP-GlcNAc-dependent glycosyltransferase, putative	695.777	2.25914	0.118597	19.0489	6.71e-81	3.77e-78
58	TcCLB.510535.109	trans-sialidase, putative	387.357	2.24756	0.155074	14.4935	1.33e-47	1.52e-45
59	TcCLB.506227.205	hypothetical protein, conserved	1670.01	2.23798	0.110515	20.2504	3.52e-91	2.88e-88
60	TcCLB.511603.70	mucin TcMUCII, putative	483.618	2.23466	0.130389	17.1384	7.67e-66	2.15e-63
61	TcCLB.508161.23	hypothetical protein	113.76	2.23354	0.220797	10.1158	4.7e-24	1.01e-22
62	TcCLB.506739.140	hypothetical protein, conserved	534.042	2.23342	0.413111	5.40635	6.43e-08	2.5e-07
63	TcCLB.508777.210	hypothetical protein	665.141	2.23012	0.136477	16.3407	5.07e-60	1.04e-57
64	TcCLB.506965.130	Mucin-associated surface protein (MASP), subgroup S091	1126.46	2.22217	0.108935	20.399	1.71e-92	1.53e-89
65	TcCLB.508161.10	Mucin-associated surface protein (MASP), subgroup S045	85.7103	2.21567	0.274113	8.08304	6.32e-16	6.2e-15
66	TcCLB.507879.10	trans-sialidase, Group II, putative	905.736	2.20875	0.111692	19.7755	4.84e-87	3.63e-84
67	TcCLB.508161.50	trans-sialidase, putative	78.3633	2.20818	0.267221	8.26349	1.41e-16	1.47e-15
68	TcCLB.503717.10	trans-sialidase, Group V, putative	355.623	2.19233	0.15239	14.3864	6.3e-47	6.51e-45
69	TcCLB.508095.10	hypothetical protein, conserved	58.9873	2.19177	0.296856	7.38327	1.54e-13	1.17e-12
70	TcCLB.509595.20	hypothetical protein, conserved	40.0469	2.18409	0.364005	6.00017	1.97e-09	9.27e-09
71	TcCLB.510281.20	surface protease GP63, putative	246.492	2.16305	0.173022	12.5016	7.32e-36	3.71e-34
72	TcCLB.509697.29	hypothetical protein	982.058	2.15926	0.134039	16.1092	2.2e-58	3.95e-56
73	TcCLB.504149.20	ATP-binding cassette transporter ABCA1, putative	557.117	2.1574	0.152084	14.1856	1.12e-45	1.07e-43
74	TcCLB.506799.110	hypothetical protein	189.639	2.14437	0.180281	11.8946	1.26e-32	5.16e-31
75	TcCLB.506885.280	NIMA-related kinase, putative	43.7854	2.13655	0.366568	5.82853	5.59e-09	2.49e-08
76	TcCLB.511127.10	RNA-binding protein RBP9A (Tritryp: RNA-binding protein 5)	67.3599	2.12893	0.311642	6.83133	8.41e-12	5.26e-11
77	TcCLB.510297.40	hypothetical protein	82.4174	2.12857	0.260097	8.18375	2.75e-16	2.8e-15
78	TcCLB.510863.9	hypothetical protein	22.7744	2.12847	0.466427	4.56335	5.03e-06	1.51e-05
79	TcCLB.511607.110	Mucin-associated surface protein (MASP), subgroup S091	772.614	2.12291	0.118276	17.9488	4.91e-72	2e-69
80	TcCLB.508777.220	hypothetical protein	517.365	2.11163	0.150461	14.0344	9.61e-45	8.63e-43
81	TcCLB.510961.5	mucin TcMUCII, putative	148.995	2.10817	0.238751	8.82998	1.05e-18	1.33e-17
82	TcCLB.506599.420	Mucin-associated surface protein (MASP), subgroup S117	376.044	2.10141	0.157095	13.3766	8.28e-41	6.36e-39
83	TcCLB.422207.10	UDP-Gal or UDP-GlcNAc-dependent glycosyltransferase, putative	58.4104	2.08695	0.298934	6.98132	2.92e-12	1.91e-11
84	TcCLB.510279.110	trans-sialidase, Group VI, putative	254.717	2.08613	0.162412	12.8447	9.21e-38	5.3e-36
85	TcCLB.507237.350	mucin TcMUCII, putative	31.4814	2.08539	0.418659	4.98113	6.32e-07	2.15e-06
86	TcCLB.511527.9	SPRY domain/HECT-domain (ubiquitin-transferase), putative	26.6134	2.07589	0.470565	4.41148	1.03e-05	2.93e-05
87	TcCLB.425435.10	trans-sialidase, putative (fragment)	152.272	2.06184	0.21944	9.39593	5.67e-21	9.08e-20
88	TcCLB.508163.250	trans-sialidase, Group VI, putative	279.529	2.06119	0.154356	13.3535	1.13e-40	8.53e-39
89	TcCLB.460061.20	trans-sialidase, putative (fragment)	25.3692	2.04831	0.461251	4.44077	8.96e-06	2.58e-05
90	TcCLB.510005.20	trans-sialidase, Group II, putative	2028.22	2.0449	0.0942643	21.6932	2.38e-104	3.05e-101
91	TcCLB.510021.220	trans-sialidase, Group V, putative	358.39	2.04329	0.170431	11.9889	4.06e-33	1.71e-31
92	TcCLB.507143.60	hypothetical protein	50.5975	2.04123	0.337267	6.05225	1.43e-09	6.84e-09
93	TcCLB.508389.90	surface protease GP63, putative	148.165	2.03438	0.209806	9.6965	3.12e-22	5.71e-21
94	TcCLB.508147.140	mucin TcMUCII, putative	250.976	2.03412	0.178282	11.4096	3.75e-30	1.27e-28
95	TcCLB.506967.60	trans-sialidase, Group VI, putative	404.585	2.02551	0.138046	14.6727	9.64e-49	1.2e-46
96	TcCLB.506799.100	mucin-like glycoprotein, putative	208.122	2.02327	0.175893	11.5029	1.28e-30	4.51e-29
97	TcCLB.507237.10	trans-sialidase, Group V, putative	261.76	2.02268	0.161658	12.5121	6.41e-36	3.29e-34
98	TcCLB.508163.330	surface protease GP63, putative	154.704	2.01372	0.201799	9.97884	1.89e-23	3.93e-22
99	TcCLB.510275.350	trans-sialidase, Group V, putative	156.245	2.01105	0.199071	10.1022	5.4e-24	1.16e-22
100	TcCLB.507997.30	trans-sialidase, Group V, putative	140.031	2.00984	0.205112	9.79875	1.14e-22	2.22e-21
101	TcCLB.511693.130	hypothetical protein	935.345	2.00426	0.147883	13.553	7.61e-42	6.1e-40
102	TcCLB.510275.355	hypothetical protein	78.7466	2.00284	0.256016	7.82311	5.15e-15	4.63e-14
103	TcCLB.511001.50	hypothetical protein, conserved	335.169	1.99771	0.171498	11.6486	2.33e-31	8.62e-30
104	TcCLB.510307.230	trans-sialidase, Group II, putative	843.051	1.99528	0.114636	17.4053	7.52e-68	2.33e-65
105	TcCLB.506943.69	hypothetical protein, conserved	6472.31	1.99274	0.145457	13.6998	1.02e-42	8.71e-41
106	TcCLB.508563.20	trans-sialidase, Group II, putative	491.757	1.99192	0.133487	14.9222	2.36e-50	3.22e-48
107	TcCLB.506211.150	polyprenyl synthase, putative	2300.03	1.98926	0.102269	19.4513	2.84e-84	1.97e-81
108	TcCLB.509699.40	trans-sialidase, Group V, putative	326.787	1.98113	0.157425	12.5846	2.57e-36	1.35e-34
109	TcCLB.504035.21	hypothetical protein	1605.4	1.97881	0.116948	16.9204	3.18e-64	8.4e-62
110	TcCLB.511113.9	hypothetical protein, conserved (fragment)	179.955	1.97847	0.21618	9.15196	5.59e-20	8.06e-19
111	TcCLB.508159.80	mucin TcMUCII, putative (fragment)	8.66987	1.9713	0.729227	2.70327	0.006866	0.0123517
112	TcCLB.418405.30	trans-sialidase, putative	181.154	1.95929	0.192881	10.158	3.05e-24	6.67e-23
113	TcCLB.506967.10	trans-sialidase, Group V, putative	194.039	1.95032	0.176911	11.0243	2.92e-28	8.85e-27
114	TcCLB.509697.39	hypothetical protein	1022.31	1.94989	0.137323	14.1993	9.25e-46	9.13e-44
115	TcCLB.469785.40	RNA-binding protein, putative	450.844	1.94967	0.13552	14.3866	6.28e-47	6.51e-45
116	TcCLB.508121.150	trans-sialidase, Group V, putative	376.355	1.94349	0.147789	13.1504	1.69e-39	1.09e-37
117	TcCLB.508687.57	hypothetical protein	984.473	1.93987	0.120393	16.1128	2.07e-58	3.8e-56
118	TcCLB.511197.10	trans-sialidase, putative	128.578	1.93714	0.214477	9.03191	1.69e-19	2.32e-18
119	TcCLB.511425.49	conserved protein, unknown function (fragment)	11.1077	1.93641	0.670545	2.88781	0.00387931	0.00734339
120	TcCLB.504087.10	Ring finger domain containing protein, putative	65.282	1.92953	0.361647	5.33539	9.53e-08	3.61e-07
121	TcCLB.507993.350	surface protease GP63, putative	775.056	1.92547	0.114405	16.8303	1.46e-63	3.65e-61
122	TcCLB.507995.20	trans-sialidase, putative	124.29	1.92419	0.24875	7.73546	1.03e-14	8.93e-14
123	TcCLB.508101.9	trans-sialidase, putative (fragment)	82.479	1.91536	0.254858	7.51539	5.67e-14	4.52e-13
124	TcCLB.506973.120	trans-sialidase, Group V, putative	70.2747	1.90436	0.271288	7.01972	2.22e-12	1.47e-11
125	TcCLB.511311.20	trans-sialidase, Group II, putative	1398.64	1.90311	0.0995604	19.1151	1.89e-81	1.13e-78
126	TcCLB.503715.40	STE/STE11 serine/threonine-protein kinase, putative	151.71	1.89684	0.205423	9.23385	2.61e-20	3.96e-19
127	TcCLB.511173.470	trans-sialidase, Group V, putative	705.305	1.89472	0.12873	14.7186	4.9e-49	6.29e-47
128	TcCLB.508723.10	hypothetical protein, conserved	788.795	1.88812	0.151096	12.4961	7.84e-36	3.96e-34
129	TcCLB.506165.4	TPR repeat, putative	87.8503	1.88467	0.243005	7.75567	8.79e-15	7.71e-14
130	TcCLB.507237.260	mucin TcMUCII, putative	279.347	1.87862	0.161517	11.6311	2.87e-31	1.05e-29
131	TcCLB.511173.130	trans-sialidase, Group V, putative	378.117	1.87575	0.156472	11.9878	4.12e-33	1.73e-31
132	TcCLB.509265.120	trans-sialidase, putative	213.91	1.87225	0.209135	8.95232	3.48e-19	4.59e-18
133	TcCLB.511599.10	trans-sialidase, putative	102.446	1.86919	0.249697	7.48584	7.11e-14	5.62e-13
134	TcCLB.503419.10	hypothetical protein	27.0027	1.86659	0.448319	4.16354	3.13e-05	8.37e-05
135	TcCLB.509767.20	hypothetical protein, conserved	1118.79	1.86635	0.112056	16.6554	2.76e-62	6.71e-60
136	TcCLB.509779.60	kinetoplastid-specific dual specificity phosphatase, putative	54.0714	1.86409	0.306305	6.08572	1.16e-09	5.6e-09
137	TcCLB.508161.20	trans-sialidase, Group V, putative	191.956	1.86261	0.200343	9.29709	1.44e-20	2.24e-19
138	TcCLB.507237.170	Mucin-associated surface protein (MASP), subgroup S109	34.2517	1.8592	0.376519	4.93787	7.9e-07	2.65e-06
139	TcCLB.509095.10	Mucin-associated surface protein (MASP), subgroup S091	433.047	1.85862	0.14405	12.9026	4.35e-38	2.54e-36
140	TcCLB.510279.349	Mucin-associated surface protein (MASP)	129.267	1.85132	0.226373	8.17818	2.88e-16	2.92e-15
141	TcCLB.510101.34	hypothetical protein, conserved	944.394	1.85101	0.127921	14.4699	1.88e-47	2.06e-45
142	TcCLB.508777.230	hypothetical protein	855.777	1.84884	0.125813	14.6951	6.93e-49	8.77e-47
143	TcCLB.508151.20	Mucin-associated surface protein (MASP), subgroup S038	232.173	1.84659	0.172957	10.6766	1.31e-26	3.43e-25
144	TcCLB.408547.5	mucin TcMUCII, putative	472.395	1.84365	0.148092	12.4493	1.41e-35	7.04e-34
145	TcCLB.508977.80	trans-sialidase, Group V, putative	795.419	1.84191	0.155392	11.8533	2.07e-32	8.26e-31
146	TcCLB.510531.30	Galactose oxidase, central domain containing protein, putative	1420.74	1.83859	0.103952	17.6868	5.3e-70	1.83e-67
147	TcCLB.506811.180	STE/STE11 serine/threonine-protein kinase, putative	258.174	1.83673	0.157693	11.6475	2.36e-31	8.7e-30
148	TcCLB.510279.320	trans-sialidase, Group V, putative	279.868	1.83312	0.166352	11.0195	3.08e-28	9.27e-27
149	TcCLB.511173.80	trans-sialidase, Group V, putative	527.599	1.82729	0.150012	12.1809	3.93e-34	1.82e-32
150	TcCLB.507831.30	hypothetical protein, conserved	46.3379	1.82176	0.330793	5.50726	3.64e-08	1.46e-07
151	TcCLB.508811.10	hypothetical protein	108.071	1.8197	0.22769	7.992	1.33e-15	1.27e-14
152	TcCLB.506863.30	hypothetical protein, conserved	49.4203	1.81661	0.33333	5.44988	5.04e-08	1.99e-07
153	TcCLB.509165.49	damage-specific DNA binding protein, putative	2026.44	1.81609	0.13328	13.6261	2.8e-42	2.35e-40
154	TcCLB.506269.40	Mucin-associated surface protein (MASP), subgroup S001	153.985	1.81556	0.197022	9.21501	3.11e-20	4.68e-19
155	TcCLB.510409.10	STE/STE11 serine/threonine-protein kinase, putative	19.1567	1.81505	0.49602	3.65923	0.000252973	0.000588937
156	TcCLB.506401.290	hypothetical protein, conserved	167.25	1.80267	0.250037	7.20962	5.61e-13	3.99e-12
157	TcCLB.509377.20	trans-sialidase, Group VII, putative	418.633	1.80116	0.151914	11.8564	1.99e-32	8.03e-31
158	TcCLB.508687.48	hypothetical protein	344.045	1.79527	0.143928	12.4734	1.04e-35	5.23e-34
159	TcCLB.507143.90	hypothetical protein	44.7487	1.79017	0.34721	5.15586	2.52e-07	9.03e-07
160	TcCLB.506887.10	trans-sialidase, putative	206.682	1.78801	0.205121	8.71687	2.86e-18	3.5e-17
161	TcCLB.508687.66	hypothetical protein	342.166	1.78498	0.149016	11.9785	4.61e-33	1.92e-31
162	TcCLB.511437.10	surface protease GP63, putative	393.455	1.7846	0.142572	12.5172	6.01e-36	3.12e-34
163	TcCLB.508995.10	STE group serine/threonine-protein kinase, putative	73.6143	1.78172	0.305061	5.84053	5.2e-09	2.33e-08
164	TcCLB.508109.30	Mucin-associated surface protein (MASP), subgroup S104	225.821	1.78125	0.163297	10.9081	1.05e-27	3.05e-26
165	TcCLB.509011.80	surface protease GP63, putative	664.934	1.77229	0.115399	15.3579	3.13e-53	4.94e-51
166	TcCLB.509775.20	protein kinase, putative	1328.4	1.76301	0.124181	14.1971	9.55e-46	9.33e-44
167	TcCLB.509203.14	hypothetical protein	116.666	1.75834	0.258669	6.79764	1.06e-11	6.57e-11
168	TcCLB.509769.30	Inositol hexakisphosphate, putative	36.4614	1.75808	0.367016	4.7902	1.67e-06	5.35e-06
169	TcCLB.504255.30	hypothetical protein, conserved	72.509	1.75516	0.302116	5.80956	6.26e-09	2.77e-08
170	TcCLB.511613.60	Mucin-associated surface protein (MASP), subgroup S091	517.357	1.7546	0.138091	12.7061	5.47e-37	2.98e-35
171	TcCLB.510279.330	Mucin-associated surface protein (MASP), subgroup S086	517.289	1.75324	0.156081	11.2329	2.81e-29	9.07e-28
172	TcCLB.510427.10	hypothetical protein, conserved	29.94	1.7479	0.417729	4.1843	2.86e-05	7.69e-05
173	TcCLB.511137.10	hypothetical protein, conserved	1335.26	1.745	0.134556	12.9686	1.84e-38	1.14e-36
174	TcCLB.510603.10	hypothetical protein, conserved	235.908	1.74235	0.179619	9.70027	3.01e-22	5.52e-21
175	TcCLB.510507.50	RNA-binding protein RBP10B (De Gaudenzi)	51.4401	1.7423	0.301419	5.78033	7.46e-09	3.27e-08
176	TcCLB.504341.10	trans-sialidase, Group IV, putative	252.086	1.74202	0.186103	9.36053	7.93e-21	1.26e-19
177	TcCLB.504239.220	mucin-associated surface protein (MASP52)	246.174	1.74174	0.167559	10.3948	2.62e-25	6.14e-24
178	TcCLB.511873.10	trans-sialidase, Group V, putative	561.205	1.73744	0.131761	13.1863	1.05e-39	7.05e-38
179	TcCLB.507699.230	trans-sialidase, putative	129.958	1.73593	0.223805	7.75643	8.74e-15	7.67e-14
180	TcCLB.510279.230	trans-sialidase, Group VI, putative	259.523	1.73476	0.161458	10.7443	6.3e-27	1.72e-25
181	TcCLB.507099.80	ABC transporter, putative	506.437	1.7306	0.129687	13.3444	1.28e-40	9.56e-39
182	TcCLB.430539.20	amino acid transporter, putative	8.36645	1.72859	0.763803	2.26314	0.0236273	0.037966
183	TcCLB.510517.110	hypothetical protein	438.049	1.72632	0.142177	12.142	6.32e-34	2.88e-32
184	TcCLB.506597.9	trans-sialidase, putative (fragment)	28.0597	1.72176	0.420499	4.09455	4.23e-05	0.000111244
185	TcCLB.508375.20	trans-sialidase, Group V, putative	726.387	1.71558	0.130191	13.1774	1.18e-39	7.82e-38
186	TcCLB.508049.40	hypothetical protein, conserved	2643.77	1.71555	0.13482	12.7247	4.31e-37	2.38e-35
187	TcCLB.503975.20	hypothetical protein	141.687	1.71206	0.200486	8.53951	1.35e-17	1.54e-16
188	TcCLB.508165.130	surface protease GP63, putative	107.022	1.71142	0.221683	7.7201	1.16e-14	1e-13
189	TcCLB.503747.40	base J-associated glucosyltransferase	48.2094	1.7091	0.321215	5.32073	1.03e-07	3.9e-07
190	TcCLB.511793.10	mucin TcMUC, putative (fragment)	9.03725	1.70685	0.692032	2.46644	0.0136465	0.0230451
191	TcCLB.506965.20	Mucin-associated surface protein (MASP), subgroup S110	86.4057	1.70547	0.260298	6.55198	5.68e-11	3.24e-10
192	TcCLB.507807.30	hypothetical protein	50.3032	1.70493	0.351623	4.84875	1.24e-06	4.05e-06
193	TcCLB.507091.60	trans-sialidase, Group V, putative	764.883	1.70372	0.150705	11.305	1.24e-29	4.11e-28
194	TcCLB.510749.40	ubiquitin hydrolase, putative	121.826	1.70306	0.225685	7.54615	4.48e-14	3.61e-13
195	TcCLB.506211.107	hypothetical protein, conserved	197.968	1.70254	0.203704	8.35792	6.38e-17	6.88e-16
196	TcCLB.503795.10	hypothetical protein, conserved	42.7524	1.70024	0.364704	4.66198	3.13e-06	9.62e-06
197	TcCLB.508107.30	trans-sialidase, Group VI, putative	147.432	1.6871	0.193342	8.72602	2.64e-18	3.24e-17
198	TcCLB.508103.30	trans-sialidase, Group V, putative	172.297	1.68184	0.187944	8.94859	3.6e-19	4.74e-18
199	TcCLB.510877.190	hypothetical protein, conserved	471.085	1.68155	0.34975	4.80787	1.53e-06	4.91e-06
200	TcCLB.508229.10	trans-sialidase, putative	96.285	1.67889	0.242014	6.93717	4e-12	2.59e-11
201	TcCLB.511313.30	formin, putative	48.8642	1.67772	0.316598	5.29921	1.16e-07	4.36e-07
202	TcCLB.510289.40	GPI inositol deacylase precursor, putative	491.868	1.67571	0.152585	10.9821	4.66e-28	1.38e-26
203	TcCLB.511603.170	mucin TcMUCII, putative	216.552	1.67467	0.190531	8.78948	1.5e-18	1.89e-17
204	TcCLB.507689.25	hypothetical protein, conserved	69.6231	1.67301	0.286837	5.83262	5.46e-09	2.44e-08
205	TcCLB.507699.130	Mucin-associated surface protein (MASP), subgroup S010	209.417	1.67237	0.199631	8.3773	5.42e-17	5.9e-16
206	TcCLB.506965.100	Mucin-associated surface protein (MASP), subgroup S110	111.542	1.66887	0.257943	6.46991	9.81e-11	5.43e-10
207	TcCLB.510163.60	trans-sialidase, Group V, putative	1040.09	1.66354	0.102318	16.2586	1.94e-59	3.71e-57
208	TcCLB.511611.30	hypothetical protein	124.187	1.65941	0.21352	7.77168	7.75e-15	6.83e-14
209	TcCLB.509975.30	Mucin-associated surface protein (MASP), subgroup S044	3254.98	1.65882	0.0974243	17.0267	5.2e-65	1.42e-62
210	TcCLB.506667.90	trans-sialidase, Group V, putative	110.043	1.65851	0.220915	7.50744	6.03e-14	4.79e-13
211	TcCLB.510275.330	mucin TcMUCII, putative	829.745	1.65463	0.150301	11.0088	3.47e-28	1.03e-26
212	TcCLB.506965.180	Mucin-associated surface protein (MASP), subgroup S013	97.3502	1.65453	0.235026	7.03977	1.93e-12	1.29e-11
213	TcCLB.507163.75	hypothetical protein	250.078	1.65277	0.173751	9.51232	1.86e-21	3.15e-20
214	TcCLB.510279.310	Mucin-associated surface protein (MASP), subgroup S084	242.561	1.65143	0.178656	9.24363	2.38e-20	3.63e-19
215	TcCLB.506657.10	hypothetical protein, conserved	639.269	1.64751	0.128895	12.7818	2.07e-37	1.16e-35
216	TcCLB.509777.10	hypothetical protein	269.36	1.64613	0.156282	10.533	6.08e-26	1.51e-24
217	TcCLB.507907.10	trans-sialidase, putative	264.022	1.64399	0.170527	9.64064	5.39e-22	9.66e-21
218	TcCLB.511797.110	trans-sialidase, Group V, putative	221.34	1.64368	0.169406	9.70263	2.94e-22	5.41e-21
219	TcCLB.508943.20	protein kinase, putative	472.324	1.64368	0.134994	12.1759	4.18e-34	1.92e-32
220	TcCLB.507831.110	pumilio/PUF RNA binding protein 2, putative	136.989	1.64235	0.490035	3.35149	0.000803782	0.00171729
221	TcCLB.504101.50	trans-sialidase, Group V, putative	758.785	1.6411	0.123334	13.3061	2.13e-40	1.54e-38
222	TcCLB.510297.10	hypothetical protein, conserved	15.9812	1.6393	0.538527	3.04405	0.00233414	0.0045846
223	TcCLB.507953.100	trans-sialidase, Group V, putative	409.767	1.63741	0.1497	10.938	7.59e-28	2.21e-26
224	TcCLB.506693.30	RNA-binding protein 6, putative	231.497	1.63711	0.169121	9.68009	3.66e-22	6.63e-21
225	TcCLB.508585.29	kinetoplastid-specific phospho-protein phosphatase, putative	20.9712	1.63244	0.470936	3.46638	0.00052752	0.00116129
226	TcCLB.509157.170	trans-sialidase, Group VIII, putative	236.113	1.62982	0.169907	9.59244	8.6e-22	1.52e-20
227	TcCLB.511431.90	conserved protein, unknown function	32.4261	1.62836	0.383617	4.24476	2.19e-05	5.96e-05
228	TcCLB.506735.40	hypothetical protein	107.506	1.62691	0.252831	6.43479	1.24e-10	6.76e-10
229	TcCLB.505989.70	surface protease GP63, putative	916.821	1.62661	0.114453	14.212	7.72e-46	7.7e-44
230	TcCLB.503493.40	hypothetical protein, conserved	77.2131	1.62623	0.331243	4.90949	9.13e-07	3.03e-06
231	TcCLB.510021.50	Mucin-associated surface protein (MASP), subgroup S017	285.455	1.62147	0.151745	10.6855	1.19e-26	3.13e-25
232	TcCLB.507809.14	protein kinase, putative	687.777	1.61971	0.129525	12.5049	7.02e-36	3.58e-34
233	TcCLB.506795.10	RNA-binding protein, putative	32.2756	1.61953	0.417879	3.8756	0.000106363	0.000263024
234	TcCLB.506801.60	mucin-like glycoprotein, putative	281.639	1.61202	0.176938	9.11062	8.19e-20	1.16e-18
235	TcCLB.506765.80	mucin TcMUCII, putative	206.509	1.60955	0.168012	9.57995	9.71e-22	1.7e-20
236	TcCLB.511603.90	trans-sialidase, Group V, putative	209.412	1.60508	0.182711	8.78481	1.57e-18	1.95e-17
237	TcCLB.507237.160	mucin TcMUCII, putative	171.422	1.60326	0.215739	7.43148	1.07e-13	8.3e-13
238	TcCLB.507987.10	trans-sialidase, putative	98.4173	1.60307	0.22886	7.00458	2.48e-12	1.63e-11
239	TcCLB.511413.19	trans-sialidase, putative	76.2288	1.6024	0.249559	6.42094	1.35e-10	7.38e-10
240	TcCLB.506655.7	phospholipid-transporting ATPase, putative (fragment)	67.6377	1.60082	0.297836	5.37483	7.67e-08	2.95e-07
241	TcCLB.507145.60	trans-sialidase, Group V, putative	290.26	1.59532	0.146056	10.9227	8.98e-28	2.6e-26
242	TcCLB.508165.110	Mucin-associated surface protein (MASP), subgroup S118	216.334	1.59168	0.180041	8.84068	9.51e-19	1.21e-17
243	TcCLB.511127.300	hypothetical protein, conserved	65.9309	1.58899	0.283757	5.59984	2.15e-08	8.9e-08
244	TcCLB.509847.70	mucin TcMUCI, putative	4543.49	1.5872	0.110091	14.4171	4.04e-47	4.32e-45
245	TcCLB.511441.20	calpain-like cysteine peptidase, putative (fragment)	13.4128	1.58181	0.568647	2.7817	0.00540752	0.00996536
246	TcCLB.509551.60	hypothetical protein, conserved	111.301	1.58062	0.222746	7.09607	1.28e-12	8.76e-12
247	TcCLB.511173.370	trans-sialidase, Group VI, putative	472.262	1.57929	0.133221	11.8547	2.04e-32	8.16e-31
248	TcCLB.508147.79	mucin TcMUCII, putative	258.679	1.57828	0.162744	9.69793	3.08e-22	5.64e-21
249	TcCLB.506895.30	Mitochondrial large ribosomal subunit mL85, putative	799.501	1.57353	0.114634	13.7266	7.04e-43	6.08e-41
250	TcCLB.510207.30	trans-sialidase, Group V, putative	117.182	1.57217	0.207521	7.57599	3.56e-14	2.91e-13
251	TcCLB.506457.140	hypothetical protein, conserved	1146.24	1.56699	0.11771	13.3123	1.96e-40	1.43e-38
252	TcCLB.503717.120	trans-sialidase, Group V, putative	231.982	1.55865	0.171589	9.08363	1.05e-19	1.47e-18
253	TcCLB.508557.20	amino acid transporter, putative	57.0348	1.55754	0.285076	5.46359	4.67e-08	1.85e-07
254	TcCLB.508325.300	hypothetical protein, conserved	358.346	1.55555	0.165208	9.41569	4.7e-21	7.68e-20
255	TcCLB.508993.20	homocysteine S-methyltransferase, putative	533.348	1.55483	0.146542	10.6101	2.67e-26	6.81e-25
256	TcCLB.509815.5	trans-sialidase, putative (fragment)	13.8915	1.55437	0.583843	2.66231	0.00776056	0.0138088
257	TcCLB.454787.10	mucin TcMUC, putative	12.477	1.54037	0.603958	2.55046	0.010758	0.0185083
258	TcCLB.506973.10	trans-sialidase, Group V, putative	423.382	1.53799	0.136217	11.2907	1.46e-29	4.82e-28
259	TcCLB.509979.320	trans-sialidase, Group V, putative	1111.19	1.53669	0.109734	14.0037	1.48e-44	1.32e-42
260	TcCLB.506609.30	trans-sialidase, Group V, putative	101.013	1.53515	0.224951	6.82438	8.83e-12	5.5e-11
261	TcCLB.511311.30	trans-sialidase, Group II, putative	194.387	1.53493	0.187013	8.20762	2.26e-16	2.32e-15
262	TcCLB.504107.10	calpain-like cysteine peptidase, putative (fragment)	24.0916	1.53485	0.439777	3.49007	0.0004829	0.0010712
263	TcCLB.504203.50	zinc-finger of a C2HC-type, putative	132.565	1.53196	0.202507	7.56499	3.88e-14	3.15e-13
264	TcCLB.506767.70	Mucin-associated surface protein (MASP), subgroup S072	173.404	1.53136	0.19387	7.89888	2.81e-15	2.6e-14
265	TcCLB.508097.60	Mucin-associated surface protein (MASP), subgroup S012	241.343	1.52983	0.15738	9.72059	2.46e-22	4.59e-21
266	TcCLB.507041.71	mucin TcMUCI, putative	1574.61	1.52868	0.116533	13.118	2.6e-39	1.67e-37
267	TcCLB.510553.40	trans-sialidase, Group V, putative	72.5467	1.52747	0.264853	5.76725	8.06e-09	3.52e-08
268	TcCLB.506603.40	trans-sialidase, Group V, putative	458.713	1.5273	0.142297	10.7332	7.11e-27	1.91e-25
269	TcCLB.511107.5	mucin TcMUCII, putative	1107.22	1.52723	0.123012	12.4153	2.16e-35	1.07e-33
270	TcCLB.507477.5	trans-sialidase, putative	60.3395	1.52685	0.28869	5.28888	1.23e-07	4.6e-07
271	TcCLB.509805.10	cAMP-dependent protein kinase catalytic subunit 3	93.8216	1.52538	0.265666	5.74174	9.37e-09	4.06e-08
272	TcCLB.509013.19	calpain-like cysteine peptidase, putative (fragment)	43.8327	1.52536	0.317093	4.81044	1.51e-06	4.85e-06
273	TcCLB.507043.21	mucin TcMUCI, putative (fragment)	2002.16	1.52348	0.103287	14.75	3.08e-49	4e-47
274	TcCLB.510075.60	hypothetical protein	50.5827	1.52242	0.323708	4.70307	2.56e-06	7.98e-06
275	TcCLB.507957.200	Mucin-associated surface protein (MASP), subgroup S001	288.869	1.52059	0.15347	9.90805	3.84e-23	7.79e-22
276	TcCLB.506763.260	Mucin-associated surface protein (MASP), subgroup S001	582.51	1.51991	0.1314	11.567	6.05e-31	2.18e-29
277	TcCLB.507283.10	trans-sialidase, Group V, putative	818.364	1.51887	0.111965	13.5656	6.4e-42	5.28e-40
278	TcCLB.510275.272	hypothetical protein	122.184	1.51777	0.22239	6.82481	8.8e-12	5.49e-11
279	TcCLB.508047.60	trans-sialidase, Group V, putative	106.191	1.51731	0.221282	6.85688	7.04e-12	4.43e-11
280	TcCLB.506605.80	PX domain containing protein, putative	1597.35	1.51461	0.10361	14.6184	2.14e-48	2.64e-46
281	TcCLB.506529.480	Fusaric acid resistance protein-like, putative	226.11	1.51263	0.176689	8.56095	1.12e-17	1.29e-16
282	TcCLB.503805.3	kinesin heavy chain, putative	50.2908	1.51181	0.302485	4.99794	5.79e-07	1.98e-06
283	TcCLB.506967.100	Mucin-associated surface protein (MASP), subgroup S016	78.7834	1.5086	0.250232	6.02881	1.65e-09	7.84e-09
284	TcCLB.510209.9	trans-sialidase, putative	35.2684	1.50715	0.356739	4.22481	2.39e-05	6.49e-05
285	TcCLB.506367.50	hypothetical protein, conserved	617.302	1.50427	0.136499	11.0203	3.05e-28	9.22e-27
286	TcCLB.510205.10	trans-sialidase, putative	11.4845	1.49872	0.602967	2.48557	0.0129343	0.0219414
287	TcCLB.492827.10	trans-sialidase, putative (fragment)	15.5172	1.49821	0.55317	2.70841	0.00676074	0.012194
288	TcCLB.511785.5	hypothetical protein	23.6317	1.49627	0.425564	3.51596	0.00043817	0.000979478
289	TcCLB.510371.90	trans-sialidase, Group V, putative	501.932	1.49081	0.130384	11.434	2.83e-30	9.7e-29
290	TcCLB.503683.30	RNA-binding protein, putative	22.1668	1.48996	0.512278	2.90851	0.00363161	0.0069109
291	TcCLB.507043.10	mucin TcMUCI, putative	1606.73	1.48875	0.0962691	15.4645	6.03e-54	1e-51
292	TcCLB.509763.10	trans-sialidase, putative	36.244	1.48701	0.350622	4.24107	2.22e-05	6.06e-05
293	TcCLB.507547.9	mucin TcMUCI, putative	26145.2	1.48573	0.0995256	14.9282	2.16e-50	2.99e-48
294	TcCLB.506667.160	trans-sialidase, Group V, putative	147.258	1.48201	0.190402	7.78359	7.05e-15	6.23e-14
295	TcCLB.504427.230	trans-sialidase, Group VIII, putative	120.99	1.48081	0.207828	7.12518	1.04e-12	7.18e-12
296	TcCLB.508097.10	hypothetical protein	25.3781	1.4799	0.425161	3.48079	0.00049994	0.00110545
297	TcCLB.506545.5	mucin TcMUCI, putative	2068.35	1.47906	0.0967287	15.2908	8.81e-53	1.36e-50
298	TcCLB.511597.10	trans-sialidase, putative	116.798	1.4776	0.207278	7.12857	1.01e-12	7.02e-12
299	TcCLB.510879.10	serine/threonine-protein phosphatase 2A, catalytic subunit, putative	42.0491	1.47633	0.334983	4.40717	1.05e-05	2.98e-05
300	TcCLB.511401.30	trans-sialidase, Group V, putative	550.731	1.47605	0.122918	12.0084	3.21e-33	1.37e-31
301	TcCLB.507673.60	Amastin surface glycoprotein, putative	2435.72	1.47564	0.101038	14.6047	2.62e-48	3.14e-46
302	TcCLB.507527.50	cation transporter, putative	344.175	1.4748	0.503853	2.92704	0.00342202	0.0065537
303	TcCLB.508163.400	Trypomastigote, Alanine, Serine and Valine rich protein (TASV), subfamily B	1269.83	1.47458	0.125286	11.7698	5.59e-32	2.15e-30
304	TcCLB.506717.80	trans-sialidase, Group VIII, putative	586.43	1.47445	0.123336	11.9547	6.14e-33	2.53e-31
305	TcCLB.511611.20	Mucin-associated surface protein (MASP), subgroup S110	23.9135	1.47245	0.443943	3.31675	0.000910709	0.00192785
306	TcCLB.506773.10	conserved protein, unknown function	143.024	1.47137	0.203783	7.22028	5.19e-13	3.71e-12
307	TcCLB.510939.30	mucin TcMUCI, putative	3382.14	1.47104	0.10424	14.112	3.2e-45	2.97e-43
308	TcCLB.508099.50	trans-sialidase, putative	11.3462	1.46916	0.628757	2.33662	0.0194591	0.031855
309	TcCLB.506667.10	Mucin-associated surface protein (MASP), subgroup S104	195.472	1.46626	0.183034	8.01082	1.14e-15	1.1e-14
310	TcCLB.503989.50	hypothetical protein, conserved	467.633	1.46114	0.147722	9.89118	4.55e-23	9.16e-22
311	TcCLB.510719.300	metallo-peptidase, Clan MC, Family M14, putative	297.325	1.45948	0.153141	9.53027	1.57e-21	2.69e-20
312	TcCLB.479517.50	surface protease GP63, putative	161.986	1.45917	0.190251	7.6697	1.72e-14	1.45e-13
313	TcCLB.506755.50	PPPDE putative peptidase domain containing protein, putative	1055.36	1.45752	0.109143	13.3541	1.12e-40	8.53e-39
314	TcCLB.508325.230	trans-sialidase, Group IV, putative	1660.31	1.45736	0.134358	10.8469	2.06e-27	5.89e-26
315	TcCLB.508181.4	AGC/RSK family serine/threonine kinase, putative (fragment)	15.8496	1.45719	0.54673	2.66528	0.00769232	0.013701
316	TcCLB.511213.50	mucin TcMUCII, putative	2030.55	1.45699	0.152716	9.54053	1.42e-21	2.45e-20
317	TcCLB.511071.40	amastin, putative	154.428	1.45469	0.196555	7.40094	1.35e-13	1.03e-12
318	TcCLB.511735.88	zinc finger ccch domain-containing protein 14	307.155	1.45393	0.178974	8.12368	4.52e-16	4.5e-15
319	TcCLB.510377.110	hypothetical protein	42.2758	1.45359	0.340879	4.26425	2.01e-05	5.5e-05
320	TcCLB.507957.179	Mucin-associated surface protein (MASP), subgroup S001	357.927	1.45356	0.193528	7.51085	5.87e-14	4.67e-13
321	TcCLB.508229.20	hypothetical protein	135.708	1.44989	0.202741	7.15147	8.59e-13	5.98e-12
322	TcCLB.507811.40	Putative zinc finger motif, C2HC5-type/ASCH domain containing protein, putative	2511.19	1.44887	0.109096	13.2807	3e-40	2.12e-38
323	TcCLB.503601.10	trans-sialidase, Group V, putative	141.172	1.44405	0.189502	7.62025	2.53e-14	2.1e-13
324	TcCLB.511877.10	Trypomastigote, Alanine, Serine and Valine rich protein (TASV), subfamily B	665.3	1.44161	0.118807	12.134	6.98e-34	3.16e-32
325	TcCLB.507485.30	Amastin surface glycoprotein, putative	2433.64	1.43782	0.108216	13.2866	2.77e-40	1.97e-38
326	TcCLB.510717.20	Trypomastigote, Alanine, Serine and Valine rich protein (TASV), subfamily A	10485.9	1.43751	0.108077	13.3008	2.29e-40	1.65e-38
327	TcCLB.509805.20	cAMP phosphodiesterase A, putative	832.065	1.43521	0.120017	11.9584	5.87e-33	2.43e-31
328	TcCLB.511215.60	hypothetical protein, conserved	193.784	1.43442	0.216701	6.61938	3.61e-11	2.1e-10
329	TcCLB.508325.110	hypothetical protein, conserved	540.668	1.434	0.123608	11.6013	4.06e-31	1.48e-29
330	TcCLB.503957.10	trans-sialidase, putative	1007	1.43339	0.123947	11.5646	6.23e-31	2.24e-29
331	TcCLB.511437.20	expression site-associated gene 3 (ESAG3-like) protein, putative	150.199	1.43135	0.190161	7.52708	5.19e-14	4.15e-13
332	TcCLB.507677.60	hypothetical protein	1180.15	1.42949	0.111604	12.8086	1.47e-37	8.24e-36
333	TcCLB.510773.40	hypothetical protein	297.929	1.42836	0.180364	7.91933	2.39e-15	2.22e-14
334	TcCLB.506837.10	mucin TcMUCI, putative	17602.3	1.42673	0.110932	12.8614	7.42e-38	4.3e-36
335	TcCLB.511603.200	mucin TcMUCII, putative	309.526	1.42557	0.161931	8.80358	1.33e-18	1.67e-17
336	TcCLB.506401.304	mitochondrial carrier protein, putative	445.054	1.41919	0.148909	9.53057	1.56e-21	2.69e-20
337	TcCLB.510621.30	mucin TcMUCII, putative	430.323	1.41858	0.170626	8.314	9.25e-17	9.87e-16
338	TcCLB.509835.30	hypothetical protein, conserved	95.212	1.41699	0.258058	5.49098	4e-08	1.59e-07
339	TcCLB.508375.10	Mucin-associated surface protein (MASP), subgroup S006	1016.84	1.41565	0.109353	12.9458	2.48e-38	1.5e-36
340	TcCLB.509197.20	cation transporter, putative	401.563	1.41563	0.460605	3.07341	0.00211626	0.0041961
341	TcCLB.507075.40	Mucin-associated surface protein (MASP) (fragment)	416.936	1.41434	0.147436	9.5929	8.56e-22	1.52e-20
342	TcCLB.505363.10	trans-sialidase, Group II, putative	1168.1	1.41313	0.114593	12.3318	6.11e-35	2.95e-33
343	TcCLB.511213.15	Mucin-associated surface protein (MASP)	1512.57	1.41229	0.120682	11.7026	1.24e-31	4.69e-30
344	TcCLB.507485.10	Amastin surface glycoprotein, putative	2450.79	1.4116	0.115236	12.2496	1.69e-34	7.98e-33
345	TcCLB.510027.20	transporter, putative	185.783	1.40763	0.220318	6.3891	1.67e-10	8.94e-10
346	TcCLB.510191.70	Mucin-associated surface protein (MASP), subgroup S050	360.304	1.40593	0.156708	8.97165	2.92e-19	3.89e-18
347	TcCLB.511591.10	Mucin-associated surface protein (MASP)	79.8442	1.40564	0.244705	5.74424	9.23e-09	4e-08
348	TcCLB.511425.40	hypothetical protein, conserved	1073.16	1.40388	0.136956	10.2506	1.18e-24	2.64e-23
349	TcCLB.503841.70	aspartate aminotransferase, putative	417.039	1.40246	0.409561	3.42431	0.000616364	0.00134436
350	TcCLB.511873.20	hypothetical protein	31.404	1.40097	0.411823	3.40187	0.000669261	0.00145147
351	TcCLB.507527.40	cation transporter, putative	893.727	1.39833	0.496509	2.81631	0.0048578	0.00902451
352	TcCLB.503447.50	trans-sialidase, Group IV, putative	530.409	1.39816	0.175499	7.9668	1.63e-15	1.54e-14
353	TcCLB.511347.11	mucin TcMUCII, putative (fragment)	910.659	1.3969	0.146689	9.52293	1.68e-21	2.86e-20
354	TcCLB.506971.20	surface protease GP63, putative	241.167	1.39666	0.160597	8.69669	3.42e-18	4.16e-17
355	TcCLB.507163.70	trans-sialidase, Group V, putative	554.447	1.39626	0.124651	11.2014	4.01e-29	1.28e-27
356	TcCLB.506863.60	hypothetical protein, conserved	1963.44	1.39333	0.117551	11.853	2.08e-32	8.26e-31
357	TcCLB.511735.40	zinc finger ccch domain-containing protein 14	1730.66	1.39324	0.104983	13.2711	3.4e-40	2.39e-38
358	TcCLB.510377.134	Mucin-associated surface protein (MASP), subgroup S001	567.558	1.3909	0.168493	8.25493	1.52e-16	1.57e-15
359	TcCLB.508977.120	trans-sialidase, Group V, putative	532.596	1.39046	0.141044	9.85832	6.31e-23	1.25e-21
360	TcCLB.508285.60	trans-sialidase, Group II, putative	832.169	1.38715	0.113409	12.2314	2.11e-34	9.88e-33
361	TcCLB.508165.210	Mucin-associated surface protein (MASP), subgroup S008	249.555	1.38645	0.173986	7.96875	1.6e-15	1.52e-14
362	TcCLB.510025.50	trans-sialidase, Group V, putative	599.93	1.3845	0.131942	10.4933	9.28e-26	2.28e-24
363	TcCLB.510057.20	hypothetical protein, conserved	1332.02	1.38434	0.120374	11.5004	1.31e-30	4.63e-29
364	TcCLB.510061.30	trans-sialidase, Group V, putative	143.873	1.38337	0.192533	7.18508	6.72e-13	4.71e-12
365	TcCLB.511173.280	trans-sialidase, Group V, putative	320.853	1.38312	0.151819	9.11034	8.21e-20	1.16e-18
366	TcCLB.506951.90	trans-sialidase, Group IV, putative	213.73	1.38251	0.205643	6.72286	1.78e-11	1.07e-10
367	TcCLB.510275.255	hypothetical protein	500.788	1.3803	0.139985	9.86031	6.19e-23	1.23e-21
368	TcCLB.511603.260	mucin TcMUCII, putative	610.947	1.37929	0.149508	9.22549	2.82e-20	4.25e-19
369	TcCLB.506597.40	trans-sialidase, Group V, putative	749.204	1.37466	0.112174	12.2546	1.59e-34	7.54e-33
370	TcCLB.503949.40	UDP-Gal or UDP-GlcNAc-dependent glycosyltransferase, putative	571.56	1.37462	0.124278	11.0608	1.94e-28	6e-27
371	TcCLB.510191.20	mucin TcMUCII, putative	796.289	1.3744	0.138139	9.94938	2.54e-23	5.19e-22
372	TcCLB.511609.30	Mucin-associated surface protein (MASP), subgroup S112	35.4775	1.37435	0.379405	3.62238	0.000291909	0.000671921
373	TcCLB.507837.60	Suppressor of G2 allele of SKP1, putative	1810.21	1.3725	0.119958	11.4415	2.59e-30	8.99e-29
374	TcCLB.509097.20	trans-sialidase, Group V, putative	113.267	1.37024	0.212654	6.44353	1.17e-10	6.4e-10
375	TcCLB.505155.4	trans-sialidase, putative (fragment)	132.487	1.36982	0.219768	6.23301	4.58e-10	2.32e-09
376	TcCLB.506197.10	hypothetical protein, conserved (fragment)	18.9508	1.36979	0.480105	2.8531	0.00432956	0.00811872
377	TcCLB.508165.150	Mucin-associated surface protein (MASP), subgroup S083	576.821	1.36877	0.151594	9.0292	1.73e-19	2.37e-18
378	TcCLB.506357.160	hypothetical protein, conserved	75.8485	1.3672	0.26052	5.24794	1.54e-07	5.66e-07
379	TcCLB.506743.130	protein tyrosine phosphatase-like protein, putative	916.94	1.36618	0.140648	9.71352	2.64e-22	4.89e-21
380	TcCLB.510861.70	hypothetical protein, conserved	580.398	1.36369	0.118851	11.4739	1.78e-30	6.21e-29
381	TcCLB.510021.180	trans-sialidase, Group V, putative	594.339	1.36337	0.129924	10.4936	9.25e-26	2.28e-24
382	TcCLB.510173.50	hypothetical protein, conserved	1496.82	1.36311	0.112002	12.1704	4.47e-34	2.05e-32
383	TcCLB.510717.10	Trypomastigote, Alanine, Serine and Valine rich protein (TASV), subfamily A (fragment)	7473.01	1.36158	0.119983	11.3481	7.58e-30	2.53e-28
384	TcCLB.510171.10	trans-sialidase, putative (fragment)	321.959	1.36158	0.150601	9.04099	1.55e-19	2.14e-18
385	TcCLB.503783.17	mucin TcMUCII, putative	376.316	1.36143	0.148762	9.15169	5.6e-20	8.06e-19
386	TcCLB.509631.11	hypothetical protein (fragment)	16.3724	1.36123	0.508125	2.67892	0.00738598	0.0131998
387	TcCLB.508149.70	mucin TcMUCII, putative	209.684	1.3606	0.18464	7.36893	1.72e-13	1.29e-12
388	TcCLB.510275.190	Mucin-associated surface protein (MASP), subgroup S066	360.921	1.35612	0.138793	9.77078	1.5e-22	2.87e-21
389	TcCLB.510089.10	Mucin-associated surface protein (MASP), subgroup S016	392.501	1.35453	0.141974	9.54071	1.42e-21	2.45e-20
390	TcCLB.506967.110	mucin TcMUCII, putative	35.6265	1.35317	0.375159	3.60693	0.000309845	0.000711747
391	TcCLB.507739.59	hypothetical protein, conserved	905.22	1.35229	0.109174	12.3866	3.09e-35	1.52e-33
392	TcCLB.511715.20	Serine/threonine-protein kinase NEK21, putative	435.669	1.34942	0.155727	8.66527	4.5e-18	5.39e-17
393	TcCLB.510939.25	mucin TcMUCI, putative	5972.4	1.34919	0.136325	9.89691	4.29e-23	8.67e-22
394	TcCLB.503551.20	hypothetical protein, conserved	58.4874	1.34808	0.323727	4.16424	3.12e-05	8.34e-05
395	TcCLB.508571.10	hypothetical protein	73.063	1.34789	0.273953	4.92015	8.65e-07	2.89e-06
396	TcCLB.511797.120	Mucin-associated surface protein (MASP), subgroup S008	283.979	1.34583	0.169144	7.9567	1.77e-15	1.67e-14
397	TcCLB.511543.30	amino acid transporter, putative	235.988	1.34401	0.184017	7.30373	2.8e-13	2.06e-12
398	TcCLB.506759.210	mucin TcMUCII, putative	257.974	1.34218	0.173751	7.72469	1.12e-14	9.67e-14
399	TcCLB.506801.20	mucin-like glycoprotein, putative	257.118	1.34159	0.168759	7.94974	1.87e-15	1.76e-14
400	TcCLB.511599.90	Mucin-associated surface protein (MASP), subgroup S107	1034.16	1.34061	0.122314	10.9605	5.92e-28	1.74e-26
401	TcCLB.511311.7	trans-sialidase, putative (fragment)	205.988	1.33991	0.192939	6.94474	3.79e-12	2.46e-11
402	TcCLB.506965.110	hypothetical protein	23.6659	1.33932	0.428844	3.12309	0.00178961	0.00359845
403	TcCLB.503803.20	kinesin heavy chain, putative	154.904	1.33718	0.203777	6.56199	5.31e-11	3.04e-10
404	TcCLB.506289.140	surface protease GP63, putative	282.049	1.33662	0.164663	8.11731	4.77e-16	4.73e-15
405	TcCLB.510761.80	surface protease GP63, putative	282.8	1.33478	0.144673	9.22614	2.81e-20	4.24e-19
406	TcCLB.504147.190	hypothetical protein, conserved	236.398	1.33397	0.161627	8.2534	1.54e-16	1.59e-15
407	TcCLB.503611.50	hypothetical protein, conserved	1955.39	1.33397	0.104138	12.8096	1.45e-37	8.19e-36
408	TcCLB.511189.70	hypothetical protein, conserved	77.6923	1.33383	0.241315	5.52733	3.25e-08	1.32e-07
409	TcCLB.510773.60	hypothetical protein	295.402	1.33207	0.18891	7.05135	1.77e-12	1.19e-11
410	TcCLB.511603.450	trans-sialidase, Group V, putative	268.222	1.32955	0.157903	8.41999	3.77e-17	4.17e-16
411	TcCLB.507047.40	trans-sialidase, Group II, putative	270.455	1.32706	0.159749	8.30712	9.8e-17	1.04e-15
412	TcCLB.510877.120	NADPH-dependent FMN/FAD containing oxidoreductase, putative	1133.78	1.32696	0.102515	12.944	2.54e-38	1.52e-36
413	TcCLB.508099.20	serine-alanine-and proline-rich protein, putative	219.97	1.32596	0.171285	7.74121	9.85e-15	8.57e-14
414	TcCLB.511173.10	trans-sialidase, putative	145.264	1.32564	0.201427	6.58125	4.67e-11	2.68e-10
415	TcCLB.503955.100	protein kinase, putative	291.057	1.32428	0.193286	6.8514	7.31e-12	4.6e-11
416	TcCLB.508109.60	trans-sialidase, Group V, putative	453.884	1.32355	0.128282	10.3175	5.87e-25	1.35e-23
417	TcCLB.507237.280	mucin TcMUCII, putative	268.315	1.32293	0.167814	7.88327	3.19e-15	2.93e-14
418	TcCLB.510407.9	Serine/threonine-protein kinase NEK11, putative	62.27	1.32015	0.281651	4.68719	2.77e-06	8.58e-06
419	TcCLB.511401.90	trans-sialidase, Group V, putative	490.705	1.31896	0.14322	9.20934	3.28e-20	4.91e-19
420	TcCLB.507479.20	trans-sialidase, Group II, putative	335.53	1.3188	0.146838	8.98132	2.68e-19	3.57e-18
421	TcCLB.503613.10	Calcium/calmodulin-dependent protein kinase kinase, putative	12.3385	1.31584	0.584675	2.25055	0.0244138	0.0391038
422	TcCLB.506683.190	trans-sialidase, Group II, putative	234.269	1.31501	0.169713	7.74845	9.3e-15	8.13e-14
423	TcCLB.504239.270	hypothetical protein	103.384	1.31396	0.229628	5.72214	1.05e-08	4.53e-08
424	TcCLB.506965.120	hypothetical protein	41.1959	1.31372	0.331245	3.96602	7.31e-05	0.00018547
425	TcCLB.506653.10	trans-sialidase, putative	119.925	1.31263	0.211629	6.20249	5.56e-10	2.79e-09
426	TcCLB.510011.9	Mucin-associated surface protein (MASP), subgroup S015	259.127	1.31238	0.182246	7.20112	5.97e-13	4.22e-12
427	TcCLB.510057.4	EF-hand domain pair, putative	103.981	1.31237	0.234255	5.60233	2.11e-08	8.79e-08
428	TcCLB.506773.160	hypothetical protein, conserved	2211.15	1.31225	0.102807	12.7641	2.6e-37	1.44e-35
429	TcCLB.510561.7	Mucin-associated surface protein (MASP)	33.1	1.30527	0.359011	3.63573	0.000277197	0.000641509
430	TcCLB.511309.60	hypothetical protein, conserved	44.1654	1.30314	0.334244	3.89877	9.67e-05	0.000240342
431	TcCLB.508323.199	ATP-dependent DEAD/H RNA helicase, putative (fragment)	188.329	1.30256	0.185044	7.03922	1.93e-12	1.29e-11
432	TcCLB.506267.80	Mucin-associated surface protein (MASP), subgroup S043	257.4	1.30039	0.147782	8.79943	1.38e-18	1.73e-17
433	TcCLB.506965.190	mucin TcMUCII, putative	196.953	1.29833	0.182404	7.11787	1.1e-12	7.55e-12
434	TcCLB.511395.30	protein phosphatase 2A, regulatory subunit B, putative	3111.94	1.29593	0.102008	12.7042	5.6e-37	3.03e-35
435	TcCLB.509977.30	Mucin-associated surface protein (MASP), subgroup S008	2157.34	1.29494	0.103491	12.5126	6.37e-36	3.29e-34
436	TcCLB.506409.170	trans-sialidase, Group VI, putative	661.364	1.29436	0.143837	8.99875	2.28e-19	3.07e-18
437	TcCLB.506599.50	Mucin-associated surface protein (MASP), subgroup S001	356.314	1.29391	0.149908	8.63134	6.06e-18	7.15e-17
438	TcCLB.510275.400	Mucin-associated surface protein (MASP), subgroup S091	133.19	1.29198	0.196941	6.56026	5.37e-11	3.07e-10
439	TcCLB.503953.30	Serine/threonine-protein kinase NEK6, putative	543.367	1.29177	0.120596	10.7115	8.99e-27	2.4e-25
440	TcCLB.509965.40	ubiquitin hydrolase, putative	462.189	1.29001	0.134144	9.61662	6.8e-22	1.21e-20
441	TcCLB.510377.50	trans-sialidase, Group V, putative	255.044	1.28956	0.163561	7.88427	3.16e-15	2.91e-14
442	TcCLB.503455.30	Protein of unknown function (DUF3648), putative	297.556	1.28703	0.178381	7.21509	5.39e-13	3.83e-12
443	TcCLB.508277.170	conserved protein	742.264	1.28529	0.150717	8.5278	1.49e-17	1.7e-16
444	TcCLB.511603.100	Mucin-associated surface protein (MASP), subgroup S091	436.427	1.28322	0.137701	9.3189	1.18e-20	1.83e-19
445	TcCLB.508081.90	Mucin-associated surface protein (MASP), subgroup S117	87.7728	1.28319	0.237224	5.40922	6.33e-08	2.46e-07
446	TcCLB.511867.10	hypothetical protein, conserved	478.973	1.28225	0.154237	8.31345	9.3e-17	9.91e-16
447	TcCLB.508121.120	mucin TcMUCII, putative	2213.17	1.28123	0.104537	12.2563	1.56e-34	7.43e-33
448	TcCLB.510291.20	hypothetical protein, conserved	1194.7	1.28093	0.134778	9.50395	2.02e-21	3.4e-20
449	TcCLB.508201.30	Mucin-associated surface protein (MASP), subgroup S030	910.907	1.28003	0.126605	10.1104	4.97e-24	1.07e-22
450	TcCLB.506885.480	trans-sialidase, Group V, putative	58.5426	1.27868	0.289837	4.41173	1.03e-05	2.93e-05
451	TcCLB.510025.60	hypothetical protein	145.15	1.27858	0.186679	6.84909	7.43e-12	4.67e-11
452	TcCLB.439245.10	mucin TcMUCII, putative (fragment)	107.666	1.27828	0.229646	5.56628	2.6e-08	1.07e-07
453	TcCLB.509977.80	Mucin-associated surface protein (MASP), subgroup S008	1562.61	1.27793	0.112351	11.3745	5.6e-30	1.89e-28
454	TcCLB.511613.110	Mucin-associated surface protein (MASP), subgroup S030	589.387	1.27777	0.123025	10.3863	2.86e-25	6.7e-24
455	TcCLB.506869.20	hypothetical protein, conserved	286.78	1.2775	0.161588	7.9059	2.66e-15	2.47e-14
456	TcCLB.506965.160	hypothetical protein	45.288	1.27701	0.328886	3.88282	0.00010325	0.000255749
457	TcCLB.503531.10	hypothetical protein, conserved	361.607	1.2748	0.139933	9.11006	8.23e-20	1.16e-18
458	TcCLB.509967.70	katanin, putative	66.8494	1.27194	0.269132	4.72607	2.29e-06	7.2e-06
459	TcCLB.511599.80	trans-sialidase, Group V, putative	321.659	1.27036	0.136988	9.27353	1.8e-20	2.77e-19
460	TcCLB.509883.18.1	#N/A	27.7945	1.27022	0.402289	3.15748	0.0015914	0.00322662
461	TcCLB.510279.190	Mucin-associated surface protein (MASP), subgroup S084	288.591	1.26826	0.202318	6.26867	3.64e-10	1.87e-09
462	TcCLB.507747.180	trans-sialidase, Group VI, putative	483.148	1.26664	0.140181	9.03576	1.63e-19	2.24e-18
463	TcCLB.511613.70	hypothetical protein	70.3213	1.26584	0.274726	4.60764	4.07e-06	1.23e-05
464	TcCLB.507953.10	trans-sialidase, Group V, putative	126.14	1.26522	0.202914	6.23524	4.51e-10	2.29e-09
465	TcCLB.510049.10	trans-sialidase, putative	445.013	1.26366	0.133432	9.47048	2.79e-21	4.64e-20
466	TcCLB.506667.30	90 kDa surface protein, putative	530.386	1.26222	0.132472	9.52821	1.6e-21	2.73e-20
467	TcCLB.506021.20	trans-sialidase, Group II, putative	200.489	1.25895	0.166318	7.56952	3.75e-14	3.05e-13
468	TcCLB.506401.24	hypothetical protein, conserved	253.671	1.25881	0.168256	7.48154	7.35e-14	5.8e-13
469	TcCLB.508167.20	mucin TcMUCII, putative	495.592	1.25795	0.137456	9.15167	5.61e-20	8.06e-19
470	TcCLB.510841.10	Kinesin-13 4b, putative (fragment)	32.9754	1.25762	0.370149	3.39761	0.000679784	0.00147267
471	TcCLB.508977.40	trans-sialidase, Group V, putative	686.985	1.25729	0.133704	9.40349	5.28e-21	8.5e-20
472	TcCLB.504127.20	hypothetical protein	658.806	1.25494	0.16792	7.47347	7.81e-14	6.12e-13
473	TcCLB.508163.320	Mucin-associated surface protein (MASP), subgroup S091	220.963	1.25432	0.158125	7.93243	2.15e-15	2.01e-14
474	TcCLB.508125.149	trans-sialidase, putative (fragment)	99.5027	1.25297	0.24459	5.12275	3.01e-07	1.07e-06
475	TcCLB.506265.160	hypothetical protein, conserved	1462.82	1.2498	0.112916	11.0684	1.79e-28	5.55e-27
476	TcCLB.506529.610	hypothetical protein	83.7392	1.24978	0.262429	4.76235	1.91e-06	6.09e-06
477	TcCLB.507257.110	hypothetical protein, conserved	687.097	1.24976	0.124791	10.0148	1.31e-23	2.75e-22
478	TcCLB.504239.434	trans-sialidase, putative (fragment)	92.3841	1.24969	0.240184	5.20306	1.96e-07	7.11e-07
479	TcCLB.503955.80	hypothetical protein	339.73	1.2494	0.148411	8.4185	3.81e-17	4.22e-16
480	TcCLB.506499.180	hypothetical protein	165.107	1.24672	0.183825	6.78211	1.18e-11	7.26e-11
481	TcCLB.511439.10	expression site-associated gene 3 (ESAG3-like) protein, putative	113.885	1.24608	0.240439	5.18254	2.19e-07	7.88e-07
482	TcCLB.509099.130	hypothetical protein, conserved	327.9	1.24563	0.145733	8.54735	1.26e-17	1.45e-16
483	TcCLB.508165.170	Mucin-associated surface protein (MASP), subgroup S030	497.607	1.24254	0.130757	9.50266	2.05e-21	3.44e-20
484	TcCLB.509097.10	hypothetical protein	85.82	1.24238	0.275158	4.51515	6.33e-06	1.86e-05
485	TcCLB.508325.101	hypothetical protein, conserved	557.514	1.24228	0.138567	8.96521	3.1e-19	4.1e-18
486	TcCLB.507547.80	CMGC/CLK family protein kinase, putative	58.7706	1.24176	0.276781	4.48645	7.24e-06	2.11e-05
487	TcCLB.511401.120	trans-sialidase, Group V, putative	890.079	1.24152	0.1154	10.7584	5.41e-27	1.48e-25
488	TcCLB.510019.10	mucin TcMUCII, putative	261.018	1.24111	0.166732	7.44377	9.79e-14	7.6e-13
489	TcCLB.504125.120	hypothetical protein, conserved	564.776	1.2409	0.131658	9.42515	4.29e-21	7.04e-20
490	TcCLB.506455.30	trans-sialidase, Group II, putative	310.977	1.24074	0.147919	8.38796	4.95e-17	5.43e-16
491	TcCLB.508307.140	hypothetical protein, conserved	185.721	1.24039	0.186535	6.64965	2.94e-11	1.73e-10
492	TcCLB.504039.120	mucin TcMUCII, putative	550.84	1.23945	0.144549	8.57464	9.94e-18	1.15e-16
493	TcCLB.511911.60	trans-sialidase, Group III, putative	206.294	1.2385	0.16337	7.58094	3.43e-14	2.8e-13
494	TcCLB.506863.80	ApaH-like phosphatase ALPH1, putative	380.399	1.23839	0.149786	8.26773	1.37e-16	1.43e-15
495	TcCLB.511421.24	kelch domain-containing protein	631.136	1.23825	0.131585	9.41026	4.95e-21	8.03e-20
496	TcCLB.508903.100	ATPase, putative	193.369	1.23804	0.226612	5.46325	4.67e-08	1.85e-07
497	TcCLB.506513.14	hypothetical protein, conserved	48.5294	1.23616	0.31973	3.86625	0.000110522	0.000272111
498	TcCLB.419469.30	hypothetical protein, conserved	739.394	1.23486	0.14172	8.71336	2.95e-18	3.61e-17
499	TcCLB.507957.240	Mucin-associated surface protein (MASP), subgroup S112	208.143	1.23322	0.1713	7.19918	6.06e-13	4.26e-12
500	TcCLB.427247.10	CMGC/DYRK protein kinase, putative	275.417	1.23108	0.169828	7.24897	4.2e-13	3.04e-12
501	TcCLB.483813.10	trans-sialidase, putative (fragment)	48.4299	1.23014	0.307063	4.00615	6.17e-05	0.000158556
502	TcCLB.509737.9	trans-sialidase, putative (fragment)	188.09	1.22844	0.19105	6.42994	1.28e-10	6.98e-10
503	TcCLB.511401.100	Mucin-associated surface protein (MASP), subgroup S044	397.899	1.22719	0.135489	9.05748	1.34e-19	1.85e-18
504	TcCLB.504057.21	Pestivirus Npro endopeptidase C53, putative	3342.03	1.22695	0.126384	9.70804	2.79e-22	5.14e-21
505	TcCLB.507927.80	hypothetical protein	1062.37	1.22687	0.119234	10.2896	7.85e-25	1.79e-23
506	TcCLB.507537.40	metacaspase, putative	1566.6	1.22403	0.0970089	12.6177	1.69e-36	8.91e-35
507	TcCLB.510493.4	hypothetical protein, conserved (fragment)	18.8663	1.22338	0.482057	2.53783	0.0111542	0.0191458
508	TcCLB.506735.20	hypothetical protein, conserved	2596.3	1.22119	0.0910927	13.406	5.58e-41	4.32e-39
509	TcCLB.510157.5	trans-sialidase, putative (fragment)	76.4377	1.21691	0.249093	4.88537	1.03e-06	3.4e-06
510	TcCLB.510025.160	Mucin-associated surface protein (MASP), subgroup S091	286.466	1.21641	0.153199	7.94005	2.02e-15	1.9e-14
511	TcCLB.506945.105	zinc-binding protein (Yippee), putative	1123.13	1.2129	0.102788	11.8	3.9e-32	1.51e-30
512	TcCLB.510263.30	surface protease GP63, putative	966.343	1.21253	0.100822	12.0264	2.58e-33	1.11e-31
513	TcCLB.508389.130	Mucin-associated surface protein (MASP), subgroup S095	310.725	1.2121	0.162125	7.47636	7.64e-14	6.01e-13
514	TcCLB.506865.79	hypothetical protein, conserved (fragment)	35.7819	1.21131	0.351187	3.44918	0.000562286	0.0012345
515	TcCLB.510025.210	mucin TcMUCII, putative	286.986	1.21103	0.165586	7.31363	2.6e-13	1.92e-12
516	TcCLB.511597.25	hypothetical protein	104.689	1.20911	0.221916	5.44849	5.08e-08	2e-07
517	TcCLB.508921.30	Kinesin-13 4, putative	80.4946	1.20911	0.2649	4.56438	5.01e-06	1.5e-05
518	TcCLB.506737.114	mucin TcMUCI, putative	2045.71	1.2088	0.100103	12.0756	1.42e-33	6.23e-32
519	TcCLB.510025.170	mucin TcMUCII, putative	469.506	1.20831	0.162532	7.4343	1.05e-13	8.13e-13
520	TcCLB.506413.89	trans-sialidase, putative	886.809	1.20803	0.117116	10.3148	6.04e-25	1.39e-23
521	TcCLB.506289.210	surface protease GP63, putative	204.542	1.20598	0.167348	7.20644	5.74e-13	4.07e-12
522	TcCLB.510553.50	UDP-Gal or UDP-GlcNAc-dependent glycosyltransferase, putative	789.555	1.20532	0.11123	10.8362	2.32e-27	6.57e-26
523	TcCLB.503777.10	suppressive immunomodulating factor, putative	2272.15	1.2028	0.121379	9.90946	3.79e-23	7.7e-22
524	TcCLB.506949.30	hypothetical protein, conserved	69.8574	1.20166	0.254727	4.71745	2.39e-06	7.48e-06
525	TcCLB.503659.30	trans-sialidase, putative	217.944	1.19866	0.171423	6.99239	2.7e-12	1.77e-11
526	TcCLB.507955.20	Mucin-associated surface protein (MASP), subgroup S001	141.04	1.19754	0.2057	5.82176	5.82e-09	2.59e-08
527	TcCLB.438059.10	serine/threonine-protein phosphatase PP1 alpha	53.9243	1.19696	0.305508	3.91793	8.93e-05	0.000222881
528	TcCLB.508977.10	trans-sialidase, Group V, putative	392.442	1.19695	0.161796	7.3979	1.38e-13	1.05e-12
529	TcCLB.510377.370	mucin TcMUCII, putative	1081.85	1.19375	0.141447	8.43954	3.19e-17	3.55e-16
530	TcCLB.507237.70	mucin TcMUCII, putative	456.512	1.19369	0.159683	7.47538	7.7e-14	6.05e-13
531	TcCLB.511605.55	hypothetical protein	99.7749	1.1931	0.224725	5.30917	1.1e-07	4.14e-07
532	TcCLB.509267.110	heat shock protein Hsp20, putative	1180.78	1.1931	0.134661	8.86007	8e-19	1.02e-17
533	TcCLB.504239.20	mucin TcMUCII, putative	503.992	1.19128	0.145783	8.17157	3.04e-16	3.08e-15
534	TcCLB.510191.80	mucin TcMUCII, putative	171.579	1.19111	0.190965	6.2373	4.45e-10	2.26e-09
535	TcCLB.510747.170	hypothetical protein, conserved	58.2858	1.18886	0.296511	4.0095	6.08e-05	0.000156499
536	TcCLB.506495.50	hypothetical protein	470.792	1.18847	0.129958	9.14502	5.96e-20	8.54e-19
537	TcCLB.507861.24	trans-sialidase, putative	14.4678	1.18819	0.532363	2.23192	0.0256201	0.0408176
538	TcCLB.511625.130	trans-sialidase, Group V, putative	524.454	1.18695	0.130065	9.12584	7.12e-20	1.01e-18
539	TcCLB.507603.70	kinetoplastid kinetochore protein 6, putative	1855.16	1.18533	0.11931	9.93488	2.94e-23	5.99e-22
540	TcCLB.509197.10	cation transporter, putative	555.516	1.18517	0.480472	2.46667	0.0136375	0.0230373
541	TcCLB.507993.150	Activator of Hsp90 ATPase, N-terminal/Activator of Hsp90 ATPase homolog 1-like protein, putative	2026.05	1.18455	0.12022	9.85318	6.64e-23	1.31e-21
542	TcCLB.509895.110	hypothetical protein, conserved	40.9423	1.18368	0.338689	3.4949	0.00047424	0.00105408
543	TcCLB.508605.20	UDP-Gal or UDP-GlcNAc-dependent glycosyltransferase, putative	334.511	1.18341	0.143714	8.23448	1.8e-16	1.86e-15
544	TcCLB.507163.50	mucin TcMUCII, putative	357.153	1.18307	0.17493	6.76309	1.35e-11	8.22e-11
545	TcCLB.511597.40	Mucin-associated surface protein (MASP), subgroup S111	95.2969	1.18292	0.219273	5.39476	6.86e-08	2.66e-07
546	TcCLB.511613.80	Mucin-associated surface protein (MASP), subgroup S008	155.558	1.18131	0.2391	4.94065	7.79e-07	2.62e-06
547	TcCLB.507809.50	hypothetical protein, conserved	1237.04	1.18023	0.129087	9.14286	6.08e-20	8.67e-19
548	TcCLB.508089.40	F-box domain containing protein, putative	1154.25	1.17983	0.113292	10.414	2.14e-25	5.06e-24
549	TcCLB.506887.50	katanin, putative	1099.7	1.17972	0.103604	11.3869	4.86e-30	1.64e-28
550	TcCLB.506609.80	mucin TcMUCII, putative	335.349	1.17943	0.150054	7.86002	3.84e-15	3.5e-14
551	TcCLB.416761.10	surface protease GP63, putative	210.829	1.1794	0.161816	7.28855	3.13e-13	2.3e-12
552	TcCLB.503649.20	mucin TcMUC, putative	61.6103	1.17932	0.28045	4.20509	2.61e-05	7.04e-05
553	TcCLB.506659.39	protein phosphatase 2C, putative	54.0947	1.17868	0.304527	3.87054	0.000108596	0.000267882
554	TcCLB.507035.11	trans-sialidase, putative (fragment)	163.558	1.17822	0.175499	6.71353	1.9e-11	1.14e-10
555	TcCLB.506965.10	mucin TcMUCII, putative	131.291	1.17813	0.226276	5.20662	1.92e-07	6.98e-07
556	TcCLB.511399.24	trans-sialidase, putative	551.306	1.17722	0.130752	9.00342	2.19e-19	2.95e-18
557	TcCLB.508163.50	Mucin-associated surface protein (MASP), subgroup S048	295.365	1.17687	0.154537	7.61549	2.63e-14	2.17e-13
558	TcCLB.508163.20	mucin TcMUCII, putative	139.519	1.17214	0.1871	6.26482	3.73e-10	1.91e-09
559	TcCLB.506973.140	hypothetical protein	71.9022	1.17197	0.288602	4.06086	4.89e-05	0.000127578
560	TcCLB.509973.10	Mucin-associated surface protein (MASP), subgroup S008	2190.51	1.17167	0.100262	11.6861	1.5e-31	5.64e-30
561	TcCLB.504213.90	inositol polyphosphate kinase-like protein, putative	119.074	1.16902	0.252839	4.62357	3.77e-06	1.15e-05
562	TcCLB.508321.30	hypothetical protein, conserved	1189.88	1.16825	0.108902	10.7275	7.56e-27	2.02e-25
563	TcCLB.506667.80	Mucin-associated surface protein (MASP), subgroup S002	268.687	1.16673	0.149009	7.82992	4.88e-15	4.4e-14
564	TcCLB.506929.54	hypothetical protein	416.468	1.16451	0.159405	7.30535	2.77e-13	2.04e-12
565	TcCLB.509449.10	receptor-type adenylate cyclase, putative	89.1349	1.16155	0.224853	5.16581	2.39e-07	8.59e-07
566	TcCLB.510533.190	hypothetical protein, conserved	222.491	1.16076	0.16974	6.83847	8e-12	5.01e-11
567	TcCLB.507981.30	hypothetical protein	683.77	1.16062	0.129595	8.95578	3.37e-19	4.45e-18
568	TcCLB.511595.59	trans-sialidase, putative (fragment)	17.7365	1.16051	0.496288	2.33839	0.0193672	0.0317277
569	TcCLB.506397.10	trans-sialidase, Group II, putative	295.463	1.16043	0.16246	7.1429	9.14e-13	6.35e-12
570	TcCLB.507839.40	trans-sialidase, Group II, putative	208.485	1.15629	0.168506	6.86205	6.79e-12	4.29e-11
571	TcCLB.507809.70	small ubiquitin protein, putative	1547.25	1.15518	0.115801	9.97553	1.95e-23	4.06e-22
572	TcCLB.510089.20	surface protease GP63, putative	18.2151	1.15264	0.493982	2.33337	0.0196289	0.0321154
573	TcCLB.503441.5	trans-sialidase, putative (fragment)	43.2868	1.1523	0.316086	3.64553	0.000266842	0.00061866
574	TcCLB.506267.30	mucin TcMUCII, putative	227.414	1.14818	0.174225	6.59022	4.39e-11	2.53e-10
575	TcCLB.511365.90	hypothetical protein, conserved	427.669	1.14817	0.134855	8.51413	1.68e-17	1.91e-16
576	TcCLB.507859.60	Mucin-associated surface protein (MASP), subgroup S095	225.847	1.14569	0.176075	6.50683	7.68e-11	4.32e-10
577	TcCLB.503907.10	trans-sialidase, Group VIII, putative	251.589	1.14339	0.16733	6.83317	8.31e-12	5.19e-11
578	TcCLB.509081.5	Mucin-associated surface protein (MASP)	205.871	1.14337	0.18131	6.30618	2.86e-10	1.49e-09
579	TcCLB.506797.40	hypothetical protein, conserved	36.7236	1.14308	0.37526	3.0461	0.0023183	0.00455646
580	TcCLB.511621.60	dolichyl-P-Man:GDP-Man7GlcNAc2-PP-dolichyl alpha-1,6-mannosyltransferase, putative	104.285	1.14261	0.233079	4.90223	9.48e-07	3.14e-06
581	TcCLB.510205.40	trans-sialidase, Group V, putative	463.856	1.14203	0.146991	7.76942	7.88e-15	6.94e-14
582	TcCLB.505025.30	mucin TcMUCII, putative	322.511	1.14191	0.155314	7.3523	1.95e-13	1.46e-12
583	TcCLB.504055.81	ubiquitin-conjugating enzyme E2, putative	1326.67	1.14037	0.102461	11.1298	8.99e-29	2.84e-27
584	TcCLB.511875.20	trans-sialidase, Group VII, putative	315.64	1.14033	0.138864	8.21189	2.18e-16	2.24e-15
585	TcCLB.507993.20	Domain of unknown function (DUF4475), putative	542.348	1.13906	0.158217	7.19939	6.05e-13	4.26e-12
586	TcCLB.508995.50	hypothetical protein, conserved	429.951	1.13711	0.128696	8.83559	9.96e-19	1.27e-17
587	TcCLB.508307.180	hypothetical protein, conserved	1375.58	1.13669	0.106316	10.6916	1.11e-26	2.94e-25
588	TcCLB.458153.10	serine/threonine protein phosphatase, putative (fragment)	46.8781	1.13586	0.325618	3.48833	0.000486056	0.00107714
589	TcCLB.504425.10	trans-sialidase, Group III, putative	1036.89	1.1344	0.115878	9.78957	1.25e-22	2.4e-21
590	TcCLB.510879.130	hypothetical protein, conserved	463.393	1.13403	0.131191	8.64413	5.42e-18	6.42e-17
591	TcCLB.508165.30	Mucin-associated surface protein (MASP), subgroup S080	509.086	1.13362	0.124882	9.07756	1.11e-19	1.55e-18
592	TcCLB.508165.14	trans-sialidase, putative (fragment)	135.224	1.13269	0.193522	5.85303	4.83e-09	2.17e-08
593	TcCLB.509157.110	Vitamin B6 photo-protection and homoeostasis, putative	57.4001	1.13079	0.29873	3.78532	0.000153512	0.000369449
594	TcCLB.503955.55	hypothetical protein, conserved	894.554	1.12892	0.11958	9.4407	3.7e-21	6.08e-20
595	TcCLB.506757.120	trans-sialidase, Group V, putative	1443.16	1.12783	0.115496	9.76506	1.59e-22	3.02e-21
596	TcCLB.511313.10	hypothetical protein, conserved	96.6967	1.12781	0.240581	4.68785	2.76e-06	8.56e-06
597	TcCLB.509433.30	hypothetical protein	521.266	1.12736	0.128275	8.78864	1.51e-18	1.89e-17
598	TcCLB.510275.219	mucin TcMUCII, putative	655.143	1.12727	0.153834	7.32787	2.34e-13	1.73e-12
599	TcCLB.510279.120	Mucin-associated surface protein (MASP), subgroup S066	409.439	1.1271	0.138642	8.12957	4.31e-16	4.3e-15
600	TcCLB.511173.210	Mucin-associated surface protein (MASP), subgroup S010	300.614	1.12708	0.147853	7.62293	2.48e-14	2.07e-13
601	TcCLB.506359.99	hypothetical protein	316.439	1.12688	0.146873	7.67247	1.69e-14	1.43e-13
602	TcCLB.506599.310	Mucin-associated surface protein (MASP), subgroup S043	290.034	1.12673	0.142955	7.88167	3.23e-15	2.96e-14
603	TcCLB.506289.170	surface protease GP63, putative	305.568	1.12528	0.158387	7.10464	1.21e-12	8.27e-12
604	TcCLB.511605.80	Mucin-associated surface protein (MASP), subgroup S030	404.835	1.12508	0.139754	8.05042	8.25e-16	8.04e-15
605	TcCLB.509123.10	Trypomastigote, Alanine, Serine and Valine rich protein (TASV), subfamily C	2765.39	1.12449	0.117997	9.52981	1.58e-21	2.7e-20
606	TcCLB.510529.20	F-box and WD40 domain containing protein	658.452	1.12414	0.116291	9.66659	4.18e-22	7.54e-21
607	TcCLB.508675.9	CMGC/DYRK protein kinase, putative (fragment)	27.0594	1.12399	0.445141	2.52503	0.0115689	0.0197971
608	TcCLB.504239.260	trans-sialidase, Group V, putative	326.937	1.12307	0.146163	7.6837	1.55e-14	1.31e-13
609	TcCLB.507689.20	hypothetical protein	277.185	1.12209	0.14952	7.50459	6.16e-14	4.89e-13
610	TcCLB.510377.330	trans-sialidase, Group V, putative	568.828	1.12153	0.12916	8.68328	3.85e-18	4.64e-17
611	TcCLB.508277.340	Eukaryotic translation initiation factor 4 gamma 2	403.73	1.12054	0.158293	7.07888	1.45e-12	9.85e-12
612	TcCLB.510961.10	Mucin-associated surface protein (MASP), subgroup S013	1755.47	1.1198	0.0942555	11.8804	1.5e-32	6.07e-31
613	TcCLB.504089.54	ULK family serine/threonine-protein kinase, putative	1196.59	1.11778	0.117935	9.47796	2.59e-21	4.34e-20
614	TcCLB.510173.40	MRB1 complex subunit MRB3010	1481.69	1.11654	0.101042	11.0502	2.19e-28	6.73e-27
615	TcCLB.508539.160	Mucin-associated surface protein (MASP), subgroup S061	1483.96	1.11618	0.113985	9.79236	1.21e-22	2.34e-21
616	TcCLB.506947.100	Mitochondrial large ribosomal subunit uL15m, putative	2703.85	1.11544	0.106429	10.4806	1.06e-25	2.6e-24
617	TcCLB.509147.40	Trypomastigote, Alanine, Serine and Valine rich protein (TASV), subfamily C	2451.95	1.11524	0.119929	9.29912	1.42e-20	2.2e-19
618	TcCLB.508081.30	Mucin-associated surface protein (MASP), subgroup S117	82.2553	1.11504	0.252128	4.42252	9.76e-06	2.79e-05
619	TcCLB.504125.64	hypothetical protein	951.155	1.11403	0.121834	9.14382	6.03e-20	8.62e-19
620	TcCLB.511315.56	hypothetical protein, conserved	3016.77	1.11244	0.0976728	11.3894	4.72e-30	1.6e-28
621	TcCLB.510173.100	hypothetical protein, conserved	1611.16	1.11018	0.102743	10.8054	3.24e-27	8.97e-26
622	TcCLB.508157.50	trans-sialidase, putative	195.857	1.10977	0.17592	6.30839	2.82e-10	1.47e-09
623	TcCLB.507145.88	mucin TcMUCII, putative	1348.46	1.10966	0.132181	8.39499	4.66e-17	5.12e-16
624	TcCLB.506757.60	trans-sialidase, Group V, putative	1165.57	1.10871	0.109288	10.1449	3.49e-24	7.59e-23
625	TcCLB.509781.10	hypothetical protein, conserved	454.828	1.10731	0.136729	8.09861	5.56e-16	5.49e-15
626	TcCLB.506211.20	hypothetical protein, conserved	831.406	1.10723	0.112463	9.84532	7.18e-23	1.42e-21
627	TcCLB.507941.120	hypothetical protein, conserved	2166.34	1.10664	0.124195	8.91049	5.08e-19	6.61e-18
628	TcCLB.511611.40	hypothetical protein	70.6652	1.10604	0.274888	4.0236	5.73e-05	0.000148005
629	TcCLB.510173.120	hypothetical protein, conserved	1424.94	1.10574	0.0994465	11.1189	1.01e-28	3.2e-27
630	TcCLB.506713.80	trans-sialidase, putative (fragment)	197.873	1.10553	0.171393	6.4503	1.12e-10	6.14e-10
631	TcCLB.508165.290	mucin TcMUCII, putative	89.5746	1.10485	0.235866	4.68424	2.81e-06	8.69e-06
632	TcCLB.507145.79	mucin TcMUCII, putative	1380.48	1.10481	0.116974	9.44491	3.56e-21	5.85e-20
633	TcCLB.510159.19	hypothetical protein, conserved (fragment)	208.744	1.10447	0.205847	5.36548	8.07e-08	3.1e-07
634	TcCLB.422319.10	hypothetical protein	32.2301	1.10419	0.413174	2.67246	0.00752966	0.0134299
635	TcCLB.508109.20	mucin TcMUCII, putative	1239.8	1.10261	0.131824	8.36428	6.05e-17	6.56e-16
636	TcCLB.507121.20	trans-sialidase, Group VII, putative	249.674	1.10221	0.166595	6.61613	3.69e-11	2.14e-10
637	TcCLB.507677.4	hypothetical protein, conserved	83.8183	1.1017	0.233475	4.71873	2.37e-06	7.44e-06
638	TcCLB.507959.110	Mucin-associated surface protein (MASP), subgroup S008	452.88	1.10162	0.15192	7.25133	4.13e-13	2.99e-12
639	TcCLB.511431.54	hypothetical protein	169.537	1.10149	0.200105	5.50457	3.7e-08	1.48e-07
640	TcCLB.511537.30	hypothetical protein, conserved	538.683	1.10144	0.125925	8.74676	2.2e-18	2.72e-17
641	TcCLB.505987.30	hypothetical protein, conserved	1273.26	1.10135	0.107678	10.2282	1.48e-24	3.3e-23
642	TcCLB.503619.39	hypothetical protein, conserved	153.706	1.10012	0.200359	5.49073	4e-08	1.6e-07
643	TcCLB.421173.4	trans-sialidase, putative (fragment)	72.1198	1.09968	0.269233	4.08449	4.42e-05	0.000116005
644	TcCLB.511877.20	Mucin-associated surface protein (MASP), subgroup S014	1550.92	1.09603	0.130076	8.42602	3.58e-17	3.97e-16
645	TcCLB.504769.20	Mucin-associated surface protein (MASP), subgroup S008	860.532	1.09603	0.121924	8.98944	2.48e-19	3.33e-18
646	TcCLB.509979.270	Mucin-associated surface protein (MASP), subgroup S008	3097.57	1.09541	0.113162	9.67997	3.67e-22	6.63e-21
647	TcCLB.510747.40	surface protease GP63, putative	504.458	1.09474	0.124772	8.77393	1.73e-18	2.14e-17
648	TcCLB.506671.90	Mucin-associated surface protein (MASP), subgroup S090	193.639	1.09273	0.163074	6.70085	2.07e-11	1.23e-10
649	TcCLB.506411.20	hypothetical protein, conserved	1001.66	1.09101	0.116089	9.398	5.56e-21	8.92e-20
650	TcCLB.508081.50	Mucin-associated surface protein (MASP), subgroup S117	98.7962	1.09089	0.225083	4.84662	1.26e-06	4.09e-06
651	TcCLB.510025.150	mucin TcMUCII, putative	290.629	1.09077	0.157342	6.93245	4.14e-12	2.67e-11
652	TcCLB.504035.110	hypothetical protein	712.347	1.08941	0.125888	8.65379	4.98e-18	5.94e-17
653	TcCLB.509081.140	mucin TcMUCII, putative	553.602	1.08871	0.119128	9.13904	6.3e-20	8.97e-19
654	TcCLB.503887.20	hypothetical protein	2427.98	1.08834	0.123347	8.82335	1.11e-18	1.41e-17
655	TcCLB.507885.10	RNA-binding protein, putative	134.023	1.08801	0.205498	5.29452	1.19e-07	4.47e-07
656	TcCLB.508515.150	trans-sialidase, Group VIII, putative	204.492	1.08731	0.161783	6.72075	1.81e-11	1.08e-10
657	TcCLB.420989.10	protein phosphatase 2C, putative	57.3069	1.08719	0.276635	3.93007	8.49e-05	0.000212813
658	TcCLB.509081.166	trans-sialidase, putative (fragment)	195.702	1.08714	0.167734	6.48135	9.09e-11	5.06e-10
659	TcCLB.509631.80	Mucin-associated surface protein (MASP), subgroup S034	55.7001	1.0866	0.279395	3.8891	0.000100616	0.000249567
660	TcCLB.510021.120	trans-sialidase, Group V, putative	892.034	1.08631	0.105946	10.2534	1.14e-24	2.57e-23
661	TcCLB.511047.20	mucin-like glycoprotein, putative	1282.49	1.08557	0.111375	9.74692	1.9e-22	3.57e-21
662	TcCLB.506599.430	mucin TcMUCII, putative	400.669	1.08487	0.157664	6.88087	5.95e-12	3.78e-11
663	TcCLB.509979.40	Zn-finger in Ran binding protein and others/SPRY domain/HECT-domain (ubiquitin-transferase), putative	138.514	1.08256	0.195723	5.53105	3.18e-08	1.29e-07
664	TcCLB.509777.130	Inositol phosphosphingolipids phospholipase C	2740.66	1.08231	0.0892324	12.1291	7.4e-34	3.31e-32
665	TcCLB.506931.60	hypothetical protein	134.826	1.08132	0.206029	5.24841	1.53e-07	5.64e-07
666	TcCLB.510283.30	hypothetical protein	281.883	1.08124	0.171338	6.31054	2.78e-10	1.45e-09
667	TcCLB.506763.330	Mucin-associated surface protein (MASP), subgroup S004	222.766	1.08109	0.182415	5.92657	3.09e-09	1.43e-08
668	TcCLB.504769.10	hypothetical protein	1475.76	1.08106	0.111599	9.68701	3.42e-22	6.24e-21
669	TcCLB.508389.138	mucin TcMUCII, putative	492.79	1.08104	0.159714	6.76861	1.3e-11	7.94e-11
670	TcCLB.506269.90	mucin TcMUCII, putative	670.477	1.08101	0.136259	7.93354	2.13e-15	2e-14
671	TcCLB.511603.304	mucin TcMUCII, putative	173.687	1.08019	0.189255	5.70761	1.15e-08	4.92e-08
672	TcCLB.510283.10	hypothetical protein	284.902	1.08001	0.169798	6.36056	2.01e-10	1.07e-09
673	TcCLB.509739.10	trans-sialidase, Group II, putative	274.329	1.07888	0.15741	6.85395	7.18e-12	4.52e-11
674	TcCLB.506683.110	trans-sialidase, Group VIII, putative	205.323	1.07839	0.168227	6.41033	1.45e-10	7.85e-10
675	TcCLB.503783.70	mucin TcMUCII, putative	646.462	1.07613	0.122505	8.78438	1.57e-18	1.96e-17
676	TcCLB.510323.110	NLI interacting factor-like phosphatase, putative	103.514	1.07587	0.220635	4.87623	1.08e-06	3.55e-06
677	TcCLB.511599.30	90 kDa surface protein, putative	25.273	1.07518	0.415043	2.59053	0.0095829	0.0166749
678	TcCLB.506667.40	Mucin-associated surface protein (MASP), subgroup S002	320.056	1.07494	0.14382	7.47424	7.76e-14	6.09e-13
679	TcCLB.509633.60	serine/threonine-protein phosphatase PP1, putative	266.98	1.07486	0.151129	7.11218	1.14e-12	7.86e-12
680	TcCLB.506737.161	mucin TcMUCI, putative	1350.54	1.07427	0.391107	2.74675	0.00601894	0.0109751
681	TcCLB.506409.200	mucin TcMUCII, putative	2290.39	1.07336	0.129209	8.30713	9.8e-17	1.04e-15
682	TcCLB.511597.50	trans-sialidase, putative (fragment)	31.7461	1.07314	0.371539	2.88836	0.00387252	0.00733208
683	TcCLB.509167.40	amino acid permease, putative	1051.86	1.07246	0.143459	7.47578	7.67e-14	6.03e-13
684	TcCLB.506501.350	Mucin-associated surface protein (MASP), subgroup S105	156.508	1.07207	0.468054	2.29049	0.021993	0.0355688
685	TcCLB.506493.70	STE/STE11 serine/threonine-protein kinase, putative	377.882	1.06828	0.1628	6.56194	5.31e-11	3.04e-10
686	TcCLB.508541.110	Mucin-associated surface protein (MASP), subgroup S068	1625.53	1.06656	0.101772	10.4799	1.07e-25	2.61e-24
687	TcCLB.511785.10	Mucin-associated surface protein (MASP)	57.3666	1.06574	0.279071	3.81887	0.000134066	0.000325966
688	TcCLB.505007.30	hypothetical protein, conserved	211.017	1.06512	0.16821	6.33212	2.42e-10	1.27e-09
689	TcCLB.511131.89	hypothetical protein, conserved	506.292	1.06511	0.132428	8.04296	8.77e-16	8.53e-15
690	TcCLB.511427.19	conserved protein, unknown function (fragment)	389.404	1.06462	0.16009	6.65014	2.93e-11	1.72e-10
691	TcCLB.510283.20	hypothetical protein	292.153	1.06459	0.194612	5.47032	4.49e-08	1.78e-07
692	TcCLB.509165.30	AGP2beta-2, putative	2646.93	1.06371	0.0982451	10.8271	2.56e-27	7.17e-26
693	TcCLB.507957.150	Mucin-associated surface protein (MASP), subgroup S074	921.658	1.06237	0.10933	9.71705	2.55e-22	4.74e-21
694	TcCLB.506409.140	mucin TcMUCII, putative	1913.7	1.06173	0.104327	10.1769	2.51e-24	5.54e-23
695	TcCLB.507809.90	hypothetical protein, conserved	1400.92	1.06091	0.0970911	10.927	8.57e-28	2.49e-26
696	TcCLB.506657.88	hypothetical protein, conserved	227.82	1.06027	0.172366	6.1513	7.69e-10	3.78e-09
697	TcCLB.506517.14	STE/STE11 serine/threonine-protein kinase, putative	46.2705	1.06012	0.302125	3.50889	0.000449985	0.00100439
698	TcCLB.507547.18	mucin TcMUCI, putative	4534.34	1.05921	0.118205	8.96083	3.22e-19	4.26e-18
699	TcCLB.506861.10	ATP-dependent DEAD/H RNA helicase, putative	1213.28	1.05919	0.126593	8.36691	5.92e-17	6.43e-16
700	TcCLB.510377.100	Mucin-associated surface protein (MASP), subgroup S033	365.83	1.05889	0.142279	7.44236	9.89e-14	7.67e-13
701	TcCLB.511603.390	mucin TcMUCII, putative	141.691	1.05827	0.238438	4.43834	9.07e-06	2.61e-05
702	TcCLB.510143.120	hypothetical protein, conserved	156.088	1.0577	0.179747	5.88435	4e-09	1.82e-08
703	TcCLB.510533.180	microtubule-associated protein 1A/1B, light chain 3, putative	210.029	1.05652	0.179943	5.87143	4.32e-09	1.96e-08
704	TcCLB.505025.60	90 kDa surface protein, putative	343.782	1.05541	0.145311	7.26314	3.78e-13	2.76e-12
705	TcCLB.506969.21	mucin TcMUCII, putative (fragment)	113.397	1.05523	0.239684	4.4026	1.07e-05	3.04e-05
706	TcCLB.503745.30	ascorbate peroxidase	3375.78	1.05445	0.148361	7.10732	1.18e-12	8.11e-12
707	TcCLB.508151.10	mucin TcMUCII, putative	646.342	1.05427	0.13209	7.98142	1.45e-15	1.38e-14
708	TcCLB.506971.70	mucin TcMUCII, putative	255.768	1.05368	0.165331	6.37313	1.85e-10	9.86e-10
709	TcCLB.507875.180	AGP2beta-2, putative	1247.57	1.05251	0.103719	10.1477	3.39e-24	7.4e-23
710	TcCLB.508903.110	trans-sialidase, putative	119.219	1.05247	0.204099	5.15665	2.51e-07	8.99e-07
711	TcCLB.510015.20	mucin TcMUCII, putative	579.683	1.05235	0.133666	7.87298	3.46e-15	3.17e-14
712	TcCLB.506269.70	mucin TcMUCII, putative	372.058	1.05199	0.136832	7.68813	1.49e-14	1.27e-13
713	TcCLB.506755.270	hypothetical protein, conserved	464.204	1.05178	0.154611	6.80274	1.03e-11	6.35e-11
714	TcCLB.509773.20	protein kinase, putative	86.9012	1.0512	0.251422	4.181	2.9e-05	7.79e-05
715	TcCLB.508097.81	mucin TcMUCII, putative	303.739	1.05044	0.153	6.86559	6.62e-12	4.2e-11
716	TcCLB.511791.10	Mucin-associated surface protein (MASP)	21.6551	1.04941	0.442725	2.37035	0.0177715	0.0293653
717	TcCLB.508317.70	hypothetical protein	1137.21	1.04903	0.106675	9.83389	8.04e-23	1.58e-21
718	TcCLB.504239.420	Mucin-associated surface protein (MASP), subgroup S004	305.982	1.04799	0.170436	6.14891	7.8e-10	3.83e-09
719	TcCLB.507711.110	Surface membrane protein	1335.19	1.04543	0.0969519	10.783	4.14e-27	1.14e-25
720	TcCLB.510961.50	hypothetical protein	91.845	1.04526	0.231387	4.51735	6.26e-06	1.84e-05
721	TcCLB.510525.139	NEK family Serine/threonine-protein kinase, putative	243.096	1.04436	0.165634	6.30519	2.88e-10	1.49e-09
722	TcCLB.507711.80	Ras-induced vulval development antagonist, putative	1661.45	1.04379	0.111008	9.40278	5.31e-21	8.54e-20
723	TcCLB.438923.10	hypothetical protein (fragment)	504.108	1.04303	0.135978	7.6706	1.71e-14	1.45e-13
724	TcCLB.503619.10	meiotic recombination protein SPO11, putative	377.358	1.04273	0.144777	7.2023	5.92e-13	4.19e-12
725	TcCLB.507163.40	Mucin-associated surface protein (MASP), subgroup S017	105.944	1.04268	0.211575	4.92819	8.3e-07	2.78e-06
726	TcCLB.510879.40	Carboxypeptidase-like protein	1104.63	1.0411	0.108585	9.58786	8.99e-22	1.59e-20
727	TcCLB.508229.60	trans-sialidase, Group VII, putative	110.446	1.03961	0.22046	4.71563	2.41e-06	7.55e-06
728	TcCLB.508165.350	Mucin-associated surface protein (MASP), subgroup S071	272.351	1.03956	0.172411	6.02958	1.64e-09	7.81e-09
729	TcCLB.507875.220	trans-sialidase, Group II, putative	305.117	1.03885	0.140362	7.40117	1.35e-13	1.03e-12
730	TcCLB.508277.90	HMG-box domain containing protein, putative	2091.65	1.03855	0.100143	10.3706	3.37e-25	7.85e-24
731	TcCLB.510283.160	hypothetical protein, conserved	189.931	1.03845	0.175315	5.92334	3.15e-09	1.45e-08
732	TcCLB.506759.160	mucin TcMUCII, putative	133.832	1.03845	0.232845	4.45983	8.2e-06	2.37e-05
733	TcCLB.507713.40	heat shock protein 85, putative (fragment)	3956.3	1.038	0.142384	7.29013	3.1e-13	2.28e-12
734	TcCLB.510181.69	hypothetical protein, conserved	270.506	1.03787	0.156987	6.61115	3.81e-11	2.21e-10
735	TcCLB.506457.149	hypothetical protein, conserved (fragment)	339.402	1.03706	0.16617	6.24096	4.35e-10	2.21e-09
736	TcCLB.511435.49	phosphatidylinositol 3-kinase, putative	61.9522	1.03599	0.262876	3.94098	8.12e-05	0.000204217
737	TcCLB.507941.70	hypothetical protein, conserved	888.419	1.03573	0.10918	9.48637	2.39e-21	4.01e-20
738	TcCLB.511603.110	mucin TcMUCII, putative	324.634	1.03562	0.156005	6.63837	3.17e-11	1.86e-10
739	TcCLB.507555.50	trans-sialidase, Group VIII, putative	230.925	1.03528	0.174374	5.93712	2.9e-09	1.34e-08
740	TcCLB.507237.340	Mucin-associated surface protein (MASP), subgroup S016	56.6167	1.03468	0.297046	3.48323	0.0004954	0.00109622
741	TcCLB.507237.89	mucin TcMUCII, putative	408.575	1.03435	0.147454	7.01472	2.3e-12	1.52e-11
742	TcCLB.505365.60	trans-sialidase, Group VIII, putative	115.975	1.03365	0.211095	4.89661	9.75e-07	3.23e-06
743	TcCLB.508081.70	Mucin-associated surface protein (MASP), subgroup S117	45.1727	1.03311	0.314836	3.28143	0.00103283	0.00216445
744	TcCLB.506759.70	mucin TcMUCII, putative	139.181	1.03265	0.191922	5.38056	7.43e-08	2.86e-07
745	TcCLB.508211.10	oxysterol-binding protein, putative	367.39	1.03128	0.136535	7.55325	4.25e-14	3.43e-13
746	TcCLB.430061.9	Histone RNA hairpin-binding protein RNA-binding domain containing protein, putative	64.8246	1.02908	0.275579	3.73425	0.000188277	0.000446773
747	TcCLB.510773.50	hypothetical protein	44.4879	1.02752	0.352881	2.9118	0.00359358	0.00684579
748	TcCLB.508137.40	hypothetical protein, conserved	31.1569	1.02672	0.374895	2.73868	0.00616866	0.0112224
749	TcCLB.510157.20	hypothetical protein, conserved	119.046	1.02621	0.198293	5.17522	2.28e-07	8.18e-07
750	TcCLB.511605.90	mucin TcMUCII, putative	338.367	1.02413	0.151489	6.76045	1.38e-11	8.37e-11
751	TcCLB.508389.154	Mucin-associated surface protein (MASP), subgroup S097	259.237	1.02331	0.159259	6.42541	1.32e-10	7.18e-10
752	TcCLB.507713.30	heat shock protein 85, putative	64401.3	1.02289	0.114112	8.96388	3.13e-19	4.15e-18
753	TcCLB.510125.10	pumilio/PUF RNA binding protein 6, putative	91.5052	1.02144	0.253061	4.03634	5.43e-05	0.000140601
754	TcCLB.509591.20	kinetoplastid-specific phospho-protein phosphatase, putative	351.164	1.02054	0.148541	6.87043	6.4e-12	4.06e-11
755	TcCLB.509597.4	hypothetical protein, conserved	2160.15	1.02043	0.0905182	11.2732	1.78e-29	5.81e-28
756	TcCLB.507237.100	Mucin-associated surface protein (MASP), subgroup S112	70.6416	1.02006	0.252291	4.04317	5.27e-05	0.000136921
757	TcCLB.506859.110	3'a2rel-related protein, putative	524.359	1.01939	0.125421	8.12778	4.37e-16	4.36e-15
758	TcCLB.507683.34	hypothetical protein, conserved	581.355	1.01863	0.133947	7.60472	2.86e-14	2.36e-13
759	TcCLB.507479.70	trans-sialidase, Group IV, putative	211.888	1.01771	0.193864	5.24961	1.52e-07	5.61e-07
760	TcCLB.503759.10	trans-sialidase, Group II, putative	187.35	1.01767	0.188498	5.39886	6.71e-08	2.6e-07
761	TcCLB.506147.50	hypothetical protein, conserved	401.311	1.01758	0.146801	6.93169	4.16e-12	2.68e-11
762	TcCLB.510351.120	Nudix hydrolase 2, putative	1056.77	1.01742	0.131332	7.74691	9.42e-15	8.22e-14
763	TcCLB.510407.70	hypothetical protein	429.346	1.01647	0.134895	7.53526	4.87e-14	3.9e-13
764	TcCLB.503955.50	hypothetical protein, conserved	592.427	1.01607	0.161495	6.29167	3.14e-10	1.63e-09
765	TcCLB.503501.14	mucin TcMUCII, putative	1010.44	1.01601	0.125548	8.09257	5.84e-16	5.75e-15
766	TcCLB.504035.130	Zinc finger, C3HC4 type (RING finger)/EF-hand domain pair, putative	1128.2	1.01568	0.107432	9.45417	3.26e-21	5.39e-20
767	TcCLB.509979.200	Mucin-associated surface protein (MASP), subgroup S008	1661.83	1.01534	0.122801	8.26816	1.36e-16	1.42e-15
768	TcCLB.510603.169	hypothetical protein, conserved	272.442	1.01381	0.15792	6.41977	1.36e-10	7.43e-10
769	TcCLB.459793.10	mucin TcMUCI, putative	6349.06	1.01328	0.103082	9.8298	8.38e-23	1.64e-21
770	TcCLB.510057.10	hypothetical protein, conserved	786.203	1.01314	0.12108	8.36757	5.88e-17	6.4e-16
771	TcCLB.509773.9	protein kinase, putative	150.554	1.01313	0.189517	5.34584	9e-08	3.42e-07
772	TcCLB.510407.80	chaperone protein DnaJ, putative	2021	1.0125	0.0934854	10.8305	2.47e-27	6.97e-26
773	TcCLB.506697.20	3'-5'-cyclic nucleotide phosphodiesterase C	440.822	1.01221	0.140291	7.21507	5.39e-13	3.83e-12
774	TcCLB.510621.60	Mucin-associated surface protein (MASP), subgroup S097	360.646	1.0111	0.158036	6.39788	1.58e-10	8.47e-10
775	TcCLB.506501.390	mucin TcMUCII, putative	393.704	1.01105	0.160605	6.29529	3.07e-10	1.59e-09
776	TcCLB.504247.34	Transcription elongation factor 1 domain-containing protein	2357.96	1.01032	0.111119	9.09215	9.71e-20	1.36e-18
777	TcCLB.506529.500	hypothetical protein, conserved	1378.05	1.01029	0.0969388	10.4219	1.97e-25	4.68e-24
778	TcCLB.509973.70	Mucin-associated surface protein (MASP), subgroup S042	1849.75	1.01024	0.0957682	10.5488	5.14e-26	1.29e-24
779	TcCLB.503909.76	ferric reductase transmembrane protein, putative	212.556	1.00978	0.169142	5.97	2.37e-09	1.11e-08
780	TcCLB.510371.10	Mucin-associated surface protein (MASP), subgroup S123	254.217	1.00975	0.170277	5.93003	3.03e-09	1.4e-08
781	TcCLB.506859.80	hypothetical protein, conserved	2659.9	1.00917	0.08829	11.4301	2.96e-30	1.01e-28
782	TcCLB.504239.110	Mucin-associated surface protein (MASP), subgroup S004	339.812	1.00828	0.160507	6.28183	3.35e-10	1.72e-09
783	TcCLB.508323.110	Mitochondrial large ribosomal subunit mL71, putative	1234.44	1.00806	0.117918	8.54882	1.24e-17	1.43e-16
784	TcCLB.507953.60	hypothetical protein	86.1158	1.008	0.248494	4.05642	4.98e-05	0.000129797
785	TcCLB.511553.10	Mucin-associated surface protein (MASP), subgroup S004	202.273	1.00774	0.182764	5.51389	3.51e-08	1.41e-07
786	TcCLB.510959.30	Mucin-associated surface protein (MASP), subgroup S023	1499.1	1.007	0.118287	8.51322	1.69e-17	1.92e-16
787	TcCLB.506267.60	mucin TcMUCII, putative	427.15	1.00555	0.130713	7.69281	1.44e-14	1.23e-13
788	TcCLB.510279.30	hypothetical protein	94.8804	1.00402	0.220707	4.54909	5.39e-06	1.6e-05
789	TcCLB.510307.284	trans-sialidase, Group IV, putative	644.641	1.00362	0.166195	6.03883	1.55e-09	7.39e-09
790	TcCLB.510291.14	mitochondrial carrier protein, putative	686.759	1.00152	0.118869	8.4254	3.6e-17	3.99e-16
791	TcCLB.507831.40	Zinc finger CCCH domain-containing protein 35	335.745	1.00057	0.144259	6.9359	4.04e-12	2.61e-11
792	TcCLB.508163.310	mucin TcMUCII, putative	702.871	1.00022	0.163446	6.11959	9.38e-10	4.56e-09
793	TcCLB.506345.90	trans-sialidase, Group II, putative	297.624	1.00005	0.160476	6.23176	4.61e-10	2.34e-09
794	TcCLB.511751.22	Ubiquitin family, putative	1036.67	-1.00012	0.135106	-7.40248	1.34e-13	1.02e-12
795	TcCLB.505943.10	hypothetical protein, conserved	407.74	-1.00013	0.132506	-7.54784	4.43e-14	3.57e-13
796	TcCLB.475705.9	hypothetical protein, conserved	36.7983	-1.00093	0.336365	-2.97571	0.00292308	0.00565968
797	TcCLB.508949.40	hypothetical protein, conserved	431.181	-1.00163	0.135155	-7.41098	1.25e-13	9.64e-13
798	TcCLB.503671.10	Aminopeptidase M1, putative (fragment)	2133.38	-1.00178	0.0935686	-10.7064	9.5e-27	2.53e-25
799	TcCLB.511179.100	monothiol glutaredoxin, putative	1102.31	-1.00275	0.109549	-9.15345	5.51e-20	7.98e-19
800	TcCLB.411427.30	hypothetical protein, conserved	3238.05	-1.00384	0.0960898	-10.4469	1.51e-25	3.63e-24
801	TcCLB.508647.180	emp24/gp25L/p24 family/GOLD, putative	1303.49	-1.00455	0.1143	-8.78873	1.51e-18	1.89e-17
802	TcCLB.510259.50	rotamase, putative	3913.04	-1.00528	0.104269	-9.64122	5.35e-22	9.62e-21
803	TcCLB.508471.19	CHAT domain containing protein, putative	1279.64	-1.00558	0.139812	-7.19234	6.37e-13	4.48e-12
804	TcCLB.506685.30	thymidylate kinase, putative	645.897	-1.0062	0.128881	-7.80719	5.85e-15	5.22e-14
805	TcCLB.506603.50	elongation factor 1-gamma (EF-1-gamma), putative	1062.79	-1.0064	0.119028	-8.45514	2.79e-17	3.11e-16
806	TcCLB.505943.30	hypothetical protein, conserved	926.886	-1.00688	0.102515	-9.82177	9.07e-23	1.78e-21
807	TcCLB.510431.274	60S ribosomal protein L37, putative	9536.31	-1.00692	0.109734	-9.17604	4.47e-20	6.54e-19
808	TcCLB.510309.40	60S acidic ribosomal protein P2, putative	5867.99	-1.00787	0.101076	-9.97139	2.03e-23	4.21e-22
809	TcCLB.510769.80	ankyrin repeat protein, putative	1032.3	-1.0086	0.112493	-8.96591	3.08e-19	4.08e-18
810	TcCLB.506203.60	hypothetical protein, conserved	1388.46	-1.00911	0.108561	-9.29529	1.47e-20	2.27e-19
811	TcCLB.504165.20	RNA-binding protein RBP8A (De Gaudenzi)	1592.18	-1.01041	0.116039	-8.70748	3.11e-18	3.79e-17
812	TcCLB.506735.10	mitochondrial processing peptidase alpha subunit, putative	4380.77	-1.01121	0.109679	-9.21974	2.98e-20	4.48e-19
813	TcCLB.508137.30	ubiquitin-conjugating enzyme E2, putative	6037.1	-1.01354	0.110197	-9.19753	3.66e-20	5.44e-19
814	TcCLB.510719.260	ATP-dependent protease subunit HslV, putative	2198.84	-1.014	0.121	-8.38014	5.29e-17	5.78e-16
815	TcCLB.511145.46	60S ribosomal protein L37a, putative	5334.2	-1.01458	0.110294	-9.19886	3.62e-20	5.38e-19
816	TcCLB.510753.20	hypothetical protein, conserved	868.02	-1.01543	0.129756	-7.82574	5.05e-15	4.54e-14
817	TcCLB.507959.80	Mucin-associated surface protein (MASP), subgroup S034	372.657	-1.01754	0.140483	-7.24313	4.38e-13	3.16e-12
818	TcCLB.504159.109	NOL1/NOP2/sun family, putative	651.297	-1.01766	0.152802	-6.66001	2.74e-11	1.62e-10
819	TcCLB.508041.30	40S ribosomal protein S15A, putative	4057.45	-1.02006	0.104166	-9.79271	1.21e-22	2.33e-21
820	TcCLB.504867.70	cytochrome c oxidase assembly protein, putative	3158.28	-1.02028	0.121997	-8.36317	6.11e-17	6.62e-16
821	TcCLB.509351.10	delta-1-pyrroline-5-carboxylate dehydrogenase, putative	2401.4	-1.02095	0.110856	-9.20967	3.27e-20	4.9e-19
822	TcCLB.508277.120	ribosomal protein S6, putative	4398.57	-1.02118	0.10665	-9.57505	1.02e-21	1.78e-20
823	TcCLB.508209.140	protein disulfide isomerase, putative	5068	-1.0222	0.0905861	-11.2843	1.57e-29	5.16e-28
824	TcCLB.510123.10	Mitochondrial large ribosomal subunit mL40, putative	1947.69	-1.02243	0.114935	-8.89572	5.8e-19	7.49e-18
825	TcCLB.506563.40	beta tubulin, putative	50169.5	-1.02295	0.0847112	-12.0758	1.42e-33	6.23e-32
826	TcCLB.506369.50	hypothetical protein, conserved	2405	-1.02389	0.093335	-10.9701	5.32e-28	1.57e-26
827	TcCLB.511557.64	hypothetical protein	2220.16	-1.02435	0.0960438	-10.6655	1.48e-26	3.85e-25
828	TcCLB.503653.30	ribosomal RNA processing protein 41B, putative	2193.01	-1.025	0.10997	-9.32075	1.16e-20	1.8e-19
829	TcCLB.509165.40	60S acidic ribosomal protein P2 beta (H6.4), putative	4851.77	-1.02515	0.0970137	-10.5671	4.23e-26	1.07e-24
830	TcCLB.508989.110	hypothetical protein, conserved	2004.3	-1.02721	0.108551	-9.46294	2.99e-21	4.97e-20
831	TcCLB.503897.30	hypothetical protein, conserved	1654.51	-1.02986	0.128336	-8.02468	1.02e-15	9.87e-15
832	TcCLB.508277.140	phosphomevalonate kinase protein, putative	985.954	-1.0306	0.163864	-6.28936	3.19e-10	1.65e-09
833	TcCLB.503629.10	hypothetical protein, conserved	242.333	-1.03103	0.165057	-6.24654	4.2e-10	2.14e-09
834	TcCLB.503515.20	Kinetoplastid RNA editing protein 1, putative	1758.09	-1.03171	0.109684	-9.40625	5.14e-21	8.32e-20
835	TcCLB.508207.240	C-1-tetrahydrofolate synthase, cytoplasmic, putative	1168.48	-1.03253	0.112163	-9.20567	3.4e-20	5.07e-19
836	TcCLB.508515.20	Eukaryotic translation initiation factor 1, putative	985.875	-1.03342	0.122767	-8.41775	3.84e-17	4.24e-16
837	TcCLB.510077.40	small GTP-binding protein RAB6, putative	1254.51	-1.0343	0.114627	-9.02316	1.83e-19	2.49e-18
838	TcCLB.509585.10	dynein heavy chain, putative	2536.29	-1.03444	0.100244	-10.3192	5.77e-25	1.33e-23
839	TcCLB.511211.130	receptor for activated C kinase 1, putative	7439.43	-1.03533	0.103001	-10.0517	9.03e-24	1.91e-22
840	TcCLB.503653.104	hypothetical protein, conserved	204.681	-1.03619	0.165421	-6.26395	3.75e-10	1.92e-09
841	TcCLB.511181.90	peroxisome targeting signal 1 receptor, putative	3512.11	-1.03652	0.0994598	-10.4215	1.98e-25	4.69e-24
842	TcCLB.508813.15	heat shock protein 70, putative (fragment)	751.863	-1.03659	0.158317	-6.54757	5.85e-11	3.33e-10
843	TcCLB.503905.30	Nucleolar protein 127, putative	830.842	-1.03693	0.121981	-8.50073	1.88e-17	2.13e-16
844	TcCLB.511001.18	40S ribosomal protein S3A, putative	4439.69	-1.0382	0.106401	-9.75736	1.72e-22	3.25e-21
845	TcCLB.510143.5	hypothetical protein, conserved (fragment)	438.803	-1.03931	0.13702	-7.58514	3.32e-14	2.72e-13
846	TcCLB.511303.64	hypothetical protein, conserved	1901.42	-1.03983	0.0946677	-10.984	4.56e-28	1.35e-26
847	TcCLB.510101.30	60S ribosomal protein L28, putative	9192.05	-1.04011	0.0990985	-10.4957	9.04e-26	2.24e-24
848	TcCLB.508723.90	hypothetical protein, conserved	2052.62	-1.04101	0.101446	-10.2618	1.05e-24	2.37e-23
849	TcCLB.510243.10	hypothetical protein, conserved	1152.43	-1.04119	0.112698	-9.2387	2.5e-20	3.79e-19
850	TcCLB.510275.10	hypothetical protein	135.58	-1.04417	0.205422	-5.08305	3.71e-07	1.3e-06
851	TcCLB.503811.50	hypothetical protein, conserved	1430.2	-1.04624	0.107708	-9.71367	2.64e-22	4.89e-21
852	TcCLB.506885.430	lipoic acid containing carrier protein, putative	3767.08	-1.04661	0.0986965	-10.6044	2.84e-26	7.22e-25
853	TcCLB.510603.60	protein tyrosine phosphatase-like protein, putative	891.634	-1.04793	0.107002	-9.7935	1.2e-22	2.32e-21
854	TcCLB.511689.19	hypothetical protein, conserved (fragment)	559.887	-1.04833	0.13478	-7.77813	7.36e-15	6.5e-14
855	TcCLB.507521.130	hypothetical protein	1666.96	-1.04896	0.102821	-10.2018	1.95e-24	4.32e-23
856	TcCLB.505843.20	60S ribosomal protein L6, putative	5508.08	-1.05025	0.115342	-9.10556	8.58e-20	1.2e-18
857	TcCLB.508647.200	triosephosphate isomerase	3909.69	-1.05041	0.0873144	-12.0302	2.47e-33	1.07e-31
858	TcCLB.479253.9	hypothetical protein, conserved (fragment)	887.044	-1.05064	0.122756	-8.55873	1.14e-17	1.32e-16
859	TcCLB.506227.190	hypothetical protein	207.581	-1.05074	0.181152	-5.80034	6.62e-09	2.92e-08
860	TcCLB.511067.20	60S ribosomal protein L26, putative	8386.28	-1.05189	0.0901701	-11.6656	1.91e-31	7.12e-30
861	TcCLB.503761.50	hypothetical protein	90.8284	-1.05218	0.231002	-4.55487	5.24e-06	1.56e-05
862	TcCLB.511353.34	hypothetical protein, conserved	1542.7	-1.05379	0.105683	-9.97115	2.04e-23	4.21e-22
863	TcCLB.507483.39	calmodulin	5463.03	-1.05418	0.111602	-9.44596	3.52e-21	5.81e-20
864	TcCLB.409117.10	hypothetical protein, conserved	850.724	-1.05514	0.123756	-8.52602	1.51e-17	1.72e-16
865	TcCLB.506163.35	hypothetical protein, conserved	1574.01	-1.05527	0.126693	-8.32935	8.13e-17	8.73e-16
866	TcCLB.509583.4	60S ribosomal protein L44, putative	10219	-1.05614	0.13573	-7.78119	7.18e-15	6.35e-14
867	TcCLB.507611.280	cytochrome oxidase subunit IX, putative	11865.6	-1.05721	0.124146	-8.51587	1.65e-17	1.88e-16
868	TcCLB.511571.20	conserved protein, unknown function	1170.75	-1.05729	0.132701	-7.96743	1.62e-15	1.54e-14
869	TcCLB.510861.125	hypothetical protein, conserved	892.312	-1.05758	0.107173	-9.868	5.73e-23	1.14e-21
870	TcCLB.506599.10	elongation factor 1-gamma (EF-1-gamma), putative	2280.85	-1.05838	0.10287	-10.2885	7.94e-25	1.81e-23
871	TcCLB.508987.39	hypothetical protein, conserved	851.067	-1.05998	0.110158	-9.62233	6.44e-22	1.15e-20
872	TcCLB.511557.70	hypothetical protein, conserved	1894.74	-1.06081	0.101297	-10.4723	1.16e-25	2.81e-24
873	TcCLB.511557.10	oligopeptidase b	4001.3	-1.06275	0.105131	-10.1088	5.05e-24	1.08e-22
874	TcCLB.507671.30	25 kDa translation elongation factor 1-beta	11807.5	-1.06361	0.115699	-9.19289	3.82e-20	5.67e-19
875	TcCLB.510143.17	hypothetical protein, conserved	1213.75	-1.06603	0.136855	-7.78949	6.73e-15	5.96e-14
876	TcCLB.508987.20	hypothetical protein, conserved	1433.39	-1.06673	0.109	-9.78658	1.29e-22	2.46e-21
877	TcCLB.507993.330	mevalonate-diphosphate decarboxylase, putative	3262.8	-1.06881	0.145577	-7.34191	2.11e-13	1.57e-12
878	TcCLB.508719.30	hypothetical protein, conserved	9389.04	-1.0706	0.120563	-8.88006	6.68e-19	8.59e-18
879	TcCLB.408437.29	hypothetical protein (fragment)	785.085	-1.07134	0.113183	-9.46559	2.92e-21	4.86e-20
880	TcCLB.504225.10	hypothetical protein, conserved	940.213	-1.07487	0.111934	-9.60266	7.79e-22	1.39e-20
881	TcCLB.503897.40	basal body component, putative	983.042	-1.07493	0.106681	-10.0761	7.05e-24	1.5e-22
882	TcCLB.506135.9	heat shock 70 kDa protein, putative (fragment)	2240.47	-1.07566	0.116416	-9.23984	2.47e-20	3.75e-19
883	TcCLB.506025.14	ribosomal protein S29, putative	2730.74	-1.07664	0.114725	-9.38454	6.32e-21	1.01e-19
884	TcCLB.510101.240	60S ribosomal protein L24, putative	1882.87	-1.07721	0.120726	-8.92279	4.55e-19	5.95e-18
885	TcCLB.511001.9	40S ribosomal protein S3A, putative	4692.1	-1.07746	0.111938	-9.62559	6.23e-22	1.12e-20
886	TcCLB.509011.54	ubiquinol-cytochrome c reductase, putative	2485.09	-1.07821	0.0995817	-10.8274	2.55e-27	7.17e-26
887	TcCLB.510105.50	fibrillarin, putative	2594.11	-1.07863	0.10841	-9.94947	2.54e-23	5.19e-22
888	TcCLB.508209.120	10 kDa heat shock protein, putative	4345.56	-1.07944	0.111447	-9.68565	3.47e-22	6.3e-21
889	TcCLB.462761.16	Protein of unknown function (DUF423), putative	9516.2	-1.08195	0.097516	-11.0951	1.32e-28	4.15e-27
890	TcCLB.510055.150	hypothetical protein, conserved	1122.83	-1.08196	0.11771	-9.19178	3.86e-20	5.72e-19
891	TcCLB.506755.250	mitochondrial import inner membrane translocase subunit TIM17, putative	1814.16	-1.08316	0.110482	-9.8039	1.08e-22	2.11e-21
892	TcCLB.509123.30	kinetoplast polyadenylation/uridylation factor 1 (fragment)	1031.06	-1.08325	0.1151	-9.41144	4.89e-21	7.95e-20
893	TcCLB.509919.9	dispersed gene family protein 1 (DGF-1), putative (fragment)	66.6753	-1.0855	0.282303	-3.84515	0.000120478	0.000295005
894	TcCLB.506945.230	40S ribosomal protein S14	10249.2	-1.08566	0.104277	-10.4113	2.2e-25	5.19e-24
895	TcCLB.511683.20	hypothetical protein, conserved	1143.07	-1.08683	0.113444	-9.5803	9.68e-22	1.7e-20
896	TcCLB.506467.14	hypothetical protein, conserved	1883.79	-1.08782	0.127531	-8.52984	1.47e-17	1.68e-16
897	TcCLB.504077.30	hypothetical protein, conserved	3701.03	-1.08806	0.0898518	-12.1095	9.41e-34	4.19e-32
898	TcCLB.510371.80	hypothetical protein	28.0007	-1.08814	0.40153	-2.70997	0.00672885	0.0121414
899	TcCLB.506625.50	hypothetical protein	149.465	-1.08898	0.213603	-5.09813	3.43e-07	1.21e-06
900	TcCLB.503419.30	thiol-dependent reductase 1, putative	11865.9	-1.09045	0.100482	-10.8521	1.95e-27	5.57e-26
901	TcCLB.511409.30	hypothetical protein, conserved	625.445	-1.09066	0.11428	-9.54375	1.38e-21	2.38e-20
902	TcCLB.503419.50	MRB1-associated protein, putative	1420.02	-1.09117	0.102058	-10.6916	1.11e-26	2.94e-25
903	TcCLB.510565.30	cytochrome c oxidase subunit V, putative	11236.4	-1.09149	0.126655	-8.61782	6.82e-18	8.02e-17
904	TcCLB.508207.74	Adenine phosphoribosyltransferase, putative	1972.46	-1.09177	0.12155	-8.98205	2.66e-19	3.55e-18
905	TcCLB.509381.20	40S ribosomal protein S15A, putative	2816.79	-1.09273	0.10481	-10.4259	1.89e-25	4.51e-24
906	TcCLB.507979.40	hypothetical protein, conserved	151.557	-1.09358	0.200228	-5.46167	4.72e-08	1.87e-07
907	TcCLB.506351.20	hypothetical protein, conserved	2716.43	-1.09395	0.101888	-10.7369	6.83e-27	1.84e-25
908	TcCLB.510313.10	hypothetical protein, conserved	82.7928	-1.09539	0.245467	-4.4625	8.1e-06	2.35e-05
909	TcCLB.484299.10	trypanothione reductase, putative	1760.48	-1.09616	0.103226	-10.6191	2.43e-26	6.23e-25
910	TcCLB.506885.340	Mitochondrial import receptor subunit ATOM40, putative	3101.69	-1.09628	0.0971628	-11.2829	1.59e-29	5.22e-28
911	TcCLB.506179.50	Histidine phosphatase superfamily (branch 1), putative	614.917	-1.09645	0.120124	-9.1277	7e-20	9.93e-19
912	TcCLB.511179.150	alanine racemase, putative	476.912	-1.09676	0.127915	-8.57413	9.98e-18	1.16e-16
913	TcCLB.510999.39	40S ribosomal protein S3A, putative (fragment)	3897.06	-1.09852	0.131162	-8.3753	5.51e-17	6e-16
914	TcCLB.503855.50	hypothetical protein, conserved	2160.23	-1.09853	0.110372	-9.95295	2.45e-23	5.03e-22
915	TcCLB.510101.430	40S ribosomal protein S21, putative	12491.6	-1.09885	0.096065	-11.4386	2.68e-30	9.23e-29
916	TcCLB.411427.49	hypothetical protein, conserved (fragment)	478.187	-1.09937	0.155833	-7.05481	1.73e-12	1.16e-11
917	TcCLB.506795.44	Bifunctional NAD(P)H-hydrate repair enzyme	3512.87	-1.10306	0.103571	-10.6503	1.74e-26	4.51e-25
918	TcCLB.506211.160	Mitochondrial ADP/ATP carrier protein 5, putative	7019.4	-1.10398	0.111269	-9.92178	3.35e-23	6.82e-22
919	TcCLB.511467.60	Basal body protein	859.108	-1.10499	0.106623	-10.3636	3.63e-25	8.43e-24
920	TcCLB.508207.100	60S ribosomal protein L7, putative	9691.02	-1.11097	0.0954934	-11.634	2.77e-31	1.02e-29
921	TcCLB.503599.60	hypothetical protein, conserved	237.435	-1.11222	0.167988	-6.6208	3.57e-11	2.08e-10
922	TcCLB.509831.33	hypothetical protein, conserved	3572.72	-1.11236	0.0942404	-11.8034	3.75e-32	1.46e-30
923	TcCLB.503841.10	proteasome activator protein pa26, putative	1425.96	-1.1144	0.112729	-9.88561	4.81e-23	9.64e-22
924	TcCLB.503689.10	small GTP-binding protein Rab7, putative	531.76	-1.11681	0.121719	-9.17527	4.5e-20	6.58e-19
925	TcCLB.511555.50	hypothetical protein, conserved	1375.64	-1.11714	0.109846	-10.17	2.7e-24	5.93e-23
926	TcCLB.508989.120	hypothetical protein, conserved	859.7	-1.11742	0.144927	-7.71023	1.26e-14	1.08e-13
927	TcCLB.504171.30	Gcd10p family, putative	2198.7	-1.11785	0.10558	-10.5877	3.4e-26	8.6e-25
928	TcCLB.506753.110	cytochrome b5-like protein, putative	865.583	-1.12012	0.119964	-9.3371	9.9e-21	1.57e-19
929	TcCLB.506351.70	hypothetical protein, conserved	1100.19	-1.12165	0.120243	-9.32817	1.08e-20	1.69e-19
930	TcCLB.507483.50	calmodulin	2815.22	-1.12278	0.124699	-9.00398	2.18e-19	2.94e-18
931	TcCLB.511173.100	Mucin-associated surface protein (MASP), subgroup S099	366.346	-1.12455	0.145822	-7.7118	1.24e-14	1.07e-13
932	TcCLB.503801.20	ribosomal protein S26, putative	15035.1	-1.12469	0.0936922	-12.0041	3.38e-33	1.43e-31
933	TcCLB.509141.30	hypothetical protein	1818.35	-1.12525	0.106537	-10.5621	4.46e-26	1.12e-24
934	TcCLB.509205.120	hypothetical protein, conserved	5730.53	-1.12779	0.0966196	-11.6725	1.76e-31	6.59e-30
935	TcCLB.506513.80	hypothetical protein, conserved	799.97	-1.1286	0.113158	-9.97364	1.99e-23	4.12e-22
936	TcCLB.508989.20	carrier protein, putative	137.639	-1.1288	0.195747	-5.76661	8.09e-09	3.53e-08
937	TcCLB.509625.20	hypothetical protein, conserved	667.126	-1.12906	0.110188	-10.2466	1.23e-24	2.74e-23
938	TcCLB.511685.40	hypothetical protein	669.681	-1.12948	0.112318	-10.0561	8.63e-24	1.83e-22
939	TcCLB.511037.20	L-2-hydroxyglutarate dehydrogenase, mitochondrial, putative	1692.08	-1.12973	0.108518	-10.4105	2.22e-25	5.22e-24
940	TcCLB.506825.190	hypothetical protein	3605.32	-1.13045	0.100698	-11.2262	3.03e-29	9.73e-28
941	TcCLB.511869.9	dynein heavy chain, putative (fragment)	20.5623	-1.13075	0.466023	-2.42638	0.0152504	0.0255663
942	TcCLB.503653.50	histone deacetylase, putative	947.059	-1.13236	0.124082	-9.1259	7.11e-20	1.01e-18
943	TcCLB.509233.220	hypothetical protein, conserved	394.16	-1.13254	0.134843	-8.39893	4.51e-17	4.96e-16
944	TcCLB.503599.70	hypothetical protein, conserved	397.294	-1.13481	0.128794	-8.81102	1.24e-18	1.56e-17
945	TcCLB.504125.40	ATPase subunit 9, putative	3055.22	-1.13568	0.0916601	-12.3901	2.96e-35	1.46e-33
946	TcCLB.509891.40	hypothetical protein, conserved	893.603	-1.13591	0.115097	-9.8692	5.66e-23	1.13e-21
947	TcCLB.504431.64	High mobility group protein TDP1	7335.79	-1.14349	0.105637	-10.8247	2.63e-27	7.32e-26
948	TcCLB.510215.10	NADH-dependent fumarate reductase, putative	341.314	-1.14363	0.146132	-7.82597	5.04e-15	4.54e-14
949	TcCLB.511469.40	ubiquinol-cytochrome c reductase complex 14kD subunit, putative	2802.07	-1.14455	0.0952875	-12.0116	3.09e-33	1.33e-31
950	TcCLB.510293.54	Mitochondrial ATP synthase epsilon chain, putative	3773.49	-1.14611	0.100175	-11.4412	2.6e-30	9e-29
951	TcCLB.509099.50	trypanothione synthetase	3557.91	-1.14653	0.123513	-9.28265	1.65e-20	2.54e-19
952	TcCLB.506399.89	Succinate dehydrogenase [ubiquinone] flavoprotein subunit, mitochondrial (fragment)	915.432	-1.14698	0.117551	-9.75725	1.72e-22	3.25e-21
953	TcCLB.511683.30	hypothetical protein, conserved	5033.23	-1.14742	0.0909185	-12.6203	1.63e-36	8.68e-35
954	TcCLB.507875.20	glutamate dehydrogenase, putative	7639.59	-1.14743	0.0937214	-12.243	1.83e-34	8.62e-33
955	TcCLB.503513.20	hypothetical protein	1492.25	-1.14849	0.118269	-9.71081	2.71e-22	5.01e-21
956	TcCLB.508347.10	hypothetical protein, conserved	526.596	-1.15241	0.138387	-8.32748	8.26e-17	8.84e-16
957	TcCLB.508169.20	elongation factor 2, putative	11167.9	-1.15466	0.127996	-9.02103	1.86e-19	2.53e-18
958	TcCLB.506961.20	dispersed gene family protein 1 (DGF-1), putative	1171.46	-1.15519	0.12394	-9.32059	1.16e-20	1.8e-19
959	TcCLB.509149.40	60S ribosomal protein L19, putative	13204.9	-1.15618	0.107682	-10.737	6.82e-27	1.84e-25
960	TcCLB.510447.10	dispersed gene family protein 1 (DGF-1), putative	114.395	-1.16042	0.250327	-4.63563	3.56e-06	1.09e-05
961	TcCLB.505943.40	hypothetical protein, conserved	1160.84	-1.16155	0.107305	-10.8248	2.63e-27	7.32e-26
962	TcCLB.421321.9	exportin-T, putative (fragment)	412.893	-1.16456	0.146594	-7.94409	1.96e-15	1.84e-14
963	TcCLB.510311.110	hypothetical protein, conserved	1448.98	-1.16576	0.119532	-9.75266	1.8e-22	3.39e-21
964	TcCLB.508169.9	elongation factor 2, putative (fragment)	2017.85	-1.16681	0.133031	-8.7709	1.77e-18	2.2e-17
965	TcCLB.511355.24	hypothetical protein, conserved	575.74	-1.16685	0.119486	-9.7656	1.58e-22	3.01e-21
966	TcCLB.506183.80	hypothetical protein	155.011	-1.16694	0.198836	-5.86888	4.39e-09	1.98e-08
967	TcCLB.510963.90	elongation factor 2, putative	8031.01	-1.1678	0.126746	-9.21366	3.15e-20	4.73e-19
968	TcCLB.511179.60	hypothetical protein, conserved	180.552	-1.16797	0.17743	-6.58273	4.62e-11	2.65e-10
969	TcCLB.511573.30	MORN repeat, putative	1213.9	-1.1702	0.113932	-10.2711	9.51e-25	2.16e-23
970	TcCLB.511575.60	isocitrate dehydrogenase [NADP], mitochondrial precursor, putative	3189.53	-1.17122	0.0965256	-12.1338	6.99e-34	3.16e-32
971	TcCLB.485889.4	Ribosome biogenesis protein SLX9, putative	1044.07	-1.17654	0.109922	-10.7035	9.8e-27	2.6e-25
972	TcCLB.506755.230	hypothetical protein, conserved	2220.17	-1.17672	0.105884	-11.1134	1.08e-28	3.39e-27
973	TcCLB.507831.70	pyruvate dehydrogenase E1 component alpha subunit, putative	4784.44	-1.17682	0.131933	-8.91985	4.67e-19	6.09e-18
974	TcCLB.505945.69	hypothetical protein, conserved	520.23	-1.17694	0.12606	-9.33633	9.97e-21	1.57e-19
975	TcCLB.506825.140	Cytochrome c oxidase biogenesis protein Cmc1 like, putative	3300.92	-1.17872	0.120322	-9.79638	1.17e-22	2.26e-21
976	TcCLB.505945.10	DNA repair and recombination helicase protein PIF5, putative	1426.85	-1.17908	0.121691	-9.68913	3.35e-22	6.12e-21
977	TcCLB.506885.410	hypothetical protein, conserved	1392	-1.18018	0.157981	-7.4704	8e-14	6.26e-13
978	TcCLB.504033.90	mitochondrial carrier protein, putative	2188.24	-1.18043	0.280698	-4.20535	2.61e-05	7.03e-05
979	TcCLB.511001.240	proteasome activator protein pa26, putative	769.012	-1.18706	0.136469	-8.69844	3.36e-18	4.1e-17
980	TcCLB.511179.120	2OG-Fe(II) oxygenase superfamily, putative	769.11	-1.18708	0.120121	-9.88236	4.96e-23	9.93e-22
981	TcCLB.506519.130	GMP reductase	1783.06	-1.19087	0.105747	-11.2616	2.03e-29	6.59e-28
982	TcCLB.509197.50	hypothetical protein, conserved	4334.03	-1.19293	0.0841922	-14.1692	1.42e-45	1.34e-43
983	TcCLB.511575.110	hypothetical protein, conserved	1182.68	-1.19324	0.109041	-10.943	7.17e-28	2.1e-26
984	TcCLB.504089.60	hypothetical protein, conserved	3445.37	-1.1949	0.116268	-10.2771	8.94e-25	2.03e-23
985	TcCLB.508265.10	glutathione-S-transferase/glutaredoxin, putative	2405.39	-1.19538	0.113007	-10.5779	3.77e-26	9.52e-25
986	TcCLB.399033.19	kinetoplast polyadenylation/uridylation factor 1 (fragment)	781.502	-1.19549	0.120922	-9.88648	4.77e-23	9.58e-22
987	TcCLB.509543.50	DNAK protein, putative	3500.74	-1.1975	0.101473	-11.8012	3.85e-32	1.5e-30
988	TcCLB.503653.20	hypothetical protein, conserved	693.751	-1.19862	0.131802	-9.09415	9.53e-20	1.33e-18
989	TcCLB.509551.30	mitochondrial phosphate transporter, putative	3323.04	-1.20026	0.101826	-11.7874	4.54e-32	1.75e-30
990	TcCLB.509979.119	hypothetical protein, conserved	926.559	-1.20064	0.108998	-11.0153	3.23e-28	9.68e-27
991	TcCLB.503689.20	hypothetical protein, conserved	411.093	-1.20129	0.129781	-9.25625	2.12e-20	3.25e-19
992	TcCLB.507089.270	dihydrolipoyl dehydrogenase, putative	2868.97	-1.20303	0.106799	-11.2645	1.97e-29	6.4e-28
993	TcCLB.510309.20	MFS transporter, putative	2267.33	-1.20328	0.116148	-10.3599	3.77e-25	8.74e-24
994	TcCLB.510773.20	Vacuolar proton pyrophosphatase 1, putative	4552.24	-1.2054	0.136682	-8.81905	1.15e-18	1.46e-17
995	TcCLB.503571.10	Flagellum adhesion protein 1	825.578	-1.20898	0.113552	-10.6469	1.8e-26	4.67e-25
996	TcCLB.511211.104	hypothetical protein, conserved	886.128	-1.20972	0.112284	-10.7738	4.58e-27	1.26e-25
997	TcCLB.504119.29	deoxyhypusine synthase, putative	2339.43	-1.21207	0.0978671	-12.3848	3.16e-35	1.54e-33
998	TcCLB.511867.140	acyl carrier protein, mitochondrial, putative	2007.64	-1.21284	0.109625	-11.0636	1.88e-28	5.84e-27
999	TcCLB.503897.80	deaminase, putative	392.529	-1.21316	0.139984	-8.6664	4.46e-18	5.35e-17
1000	TcCLB.503893.30	hypothetical protein, conserved	2113.81	-1.21657	0.0918939	-13.2389	5.23e-40	3.64e-38
1001	TcCLB.511211.180	hypothetical protein, conserved	2487.53	-1.21919	0.103984	-11.7247	9.52e-32	3.62e-30
1002	TcCLB.506181.150	hypothetical protein (fragment)	562.125	-1.21972	0.128037	-9.5263	1.63e-21	2.78e-20
1003	TcCLB.505941.30	ABC1 family, putative	1126	-1.22053	0.107324	-11.3724	5.74e-30	1.92e-28
1004	TcCLB.506945.160	S-adenosylmethionine synthetase, putative	4373.14	-1.22157	0.286837	-4.25877	2.06e-05	5.63e-05
1005	TcCLB.510145.20	cofilin/actin depolymerizing factor, putative	3491.26	-1.22428	0.115308	-10.6175	2.47e-26	6.32e-25
1006	TcCLB.503899.119	trypanothione/tryparedoxin dependent peroxidase 2, putative	6128.6	-1.22444	0.0927595	-13.2002	8.75e-40	5.91e-38
1007	TcCLB.511529.210	hypothetical protein, conserved	5035.45	-1.22481	0.0948127	-12.9182	3.55e-38	2.1e-36
1008	TcCLB.511171.10	dispersed gene family protein 1 (DGF-1), putative	48.828	-1.227	0.309668	-3.96231	7.42e-05	0.000188114
1009	TcCLB.503453.64	hypothetical protein, conserved	1610.36	-1.22763	0.102754	-11.9473	6.71e-33	2.75e-31
1010	TcCLB.506753.180	hypothetical protein, conserved	1118.07	-1.22909	0.114415	-10.7424	6.43e-27	1.75e-25
1011	TcCLB.511211.120	receptor for activated C kinase 1, putative	6144.2	-1.2303	0.113466	-10.8429	2.16e-27	6.13e-26
1012	TcCLB.511871.4	dynein heavy chain, putative	772.29	-1.23243	0.138323	-8.90982	5.11e-19	6.64e-18
1013	TcCLB.508989.70	hypothetical protein, conserved	977.249	-1.23359	0.110279	-11.1861	4.77e-29	1.51e-27
1014	TcCLB.507711.300	Archaic translocase of outer membrane 11 kDa subunit, putative	1131.82	-1.23425	0.107049	-11.5298	9.34e-31	3.33e-29
1015	TcCLB.510055.30	hypothetical protein, conserved	151.942	-1.23806	0.18363	-6.74215	1.56e-11	9.42e-11
1016	TcCLB.509149.60	60S ribosomal protein L19, putative	10308.5	-1.23878	0.116372	-10.6451	1.84e-26	4.75e-25
1017	TcCLB.503509.10	glycosyltransferase (GlcNAc), putative	1838.31	-1.23947	0.0941175	-13.1694	1.32e-39	8.63e-38
1018	TcCLB.417939.9	dispersed gene family protein 1 (DGF-1), putative	39.6471	-1.2398	0.370221	-3.34882	0.000811567	0.00173268
1019	TcCLB.511573.40	Mitogen-activated protein kinase 10, putative	849.552	-1.24215	0.115302	-10.773	4.62e-27	1.26e-25
1020	TcCLB.504625.99	protein tyrosine phosphatase, putative (fragment)	434.081	-1.24252	0.160939	-7.72039	1.16e-14	9.99e-14
1021	TcCLB.503897.100	hypothetical protein, conserved	389.404	-1.24317	0.132045	-9.4148	4.74e-21	7.71e-20
1022	TcCLB.456097.30	glycerophosphoryl diester phosphodiesterase, putative	888.981	-1.24385	0.127544	-9.75235	1.8e-22	3.39e-21
1023	TcCLB.504033.80	hypothetical protein, conserved	7553.65	-1.24403	0.102555	-12.1303	7.29e-34	3.28e-32
1024	TcCLB.508989.50	Domain of Unknown Function (DUF1042), putative	1446.71	-1.24534	0.10803	-11.5276	9.57e-31	3.4e-29
1025	TcCLB.510053.79	FG-GAP repeat protein, putative	122.57	-1.24997	0.203397	-6.14547	7.97e-10	3.91e-09
1026	TcCLB.511181.30	Iron-sulfur assembly protein 2, putative	341.273	-1.25014	0.137211	-9.11108	8.16e-20	1.15e-18
1027	TcCLB.509925.70	dispersed gene family protein 1 (DGF-1), putative	103.599	-1.25295	0.232115	-5.39799	6.74e-08	2.62e-07
1028	TcCLB.503897.50	hypothetical protein, conserved	613.64	-1.25705	0.120278	-10.4512	1.45e-25	3.47e-24
1029	TcCLB.503819.10	MSP (Major sperm protein) domain containing protein, putative	3297.31	-1.25846	0.108581	-11.5901	4.63e-31	1.68e-29
1030	TcCLB.503689.34	hypothetical protein, conserved	721.853	-1.25936	0.123497	-10.1975	2.03e-24	4.5e-23
1031	TcCLB.511683.10	hypothetical protein	504.155	-1.2607	0.136408	-9.24207	2.42e-20	3.68e-19
1032	TcCLB.509769.10	hypothetical protein, conserved	480.471	-1.26184	0.124943	-10.0993	5.56e-24	1.18e-22
1033	TcCLB.508121.70	hypothetical protein	28.864	-1.26247	0.395787	-3.18976	0.00142391	0.00291532
1034	TcCLB.509139.10	glycerate kinase, putative	22816.1	-1.2629	0.147153	-8.58221	9.31e-18	1.08e-16
1035	TcCLB.504433.10	ADP-ribosylation factor-like protein 3, putative	2505.1	-1.2774	0.0966484	-13.217	7e-40	4.76e-38
1036	TcCLB.510311.199	hypothetical protein, conserved	62.0124	-1.28348	0.2893	-4.43649	9.14e-06	2.63e-05
1037	TcCLB.503653.90	hypothetical protein, conserved	1305.8	-1.28441	0.0964486	-13.3171	1.84e-40	1.36e-38
1038	TcCLB.498829.10	mucin TcMUC, putative	343.641	-1.28517	0.154664	-8.30946	9.61e-17	1.02e-15
1039	TcCLB.506207.50	translationally controlled tumor protein (TCTP), putative	12153.5	-1.28777	0.11691	-11.0151	3.23e-28	9.68e-27
1040	TcCLB.509141.20	hypothetical protein	822.281	-1.29266	0.129757	-9.96222	2.23e-23	4.6e-22
1041	TcCLB.509735.84	dispersed gene family protein 1 (DGF-1), putative	138.22	-1.29276	0.225366	-5.73629	9.68e-09	4.18e-08
1042	TcCLB.506867.20	vacuolar type h+ ATPase subunit, putative	642.346	-1.30285	0.112866	-11.5433	7.98e-31	2.86e-29
1043	TcCLB.511573.10	leucine-rich repeat protein, putative	1035.65	-1.30365	0.139763	-9.32759	1.08e-20	1.7e-19
1044	TcCLB.509831.30	Emopamil binding protein, putative	1580.31	-1.30633	0.108781	-12.0089	3.19e-33	1.37e-31
1045	TcCLB.510859.10	nucleolar RNA-binding protein, putative	4439.52	-1.31023	0.150779	-8.68975	3.63e-18	4.4e-17
1046	TcCLB.511181.140	hypothetical protein	463.119	-1.31571	0.129853	-10.1323	3.97e-24	8.62e-23
1047	TcCLB.507817.50	hypothetical protein, conserved	1927.88	-1.31579	0.101095	-13.0153	1e-38	6.34e-37
1048	TcCLB.506893.25	U6 snRNA-associated Sm-like protein LSm6p	296.169	-1.31605	0.14838	-8.86949	7.35e-19	9.42e-18
1049	TcCLB.510431.230	Phosphate transport (Pho88), putative	3111.89	-1.32386	0.103295	-12.8163	1.33e-37	7.55e-36
1050	TcCLB.511407.10	nuclear transport factor 2, putative	1109.82	-1.32612	0.101432	-13.0741	4.63e-39	2.95e-37
1051	TcCLB.506605.120	Thioredoxin-like, putative	4876.47	-1.33464	0.0913303	-14.6133	2.31e-48	2.8e-46
1052	TcCLB.507533.10	phosphatidylinositol 4-kinase alpha, putative	458.464	-1.33913	0.155395	-8.61761	6.84e-18	8.03e-17
1053	TcCLB.509551.70	Co-chaperone protein P23	10875.7	-1.3392	0.103301	-12.9641	1.95e-38	1.19e-36
1054	TcCLB.511211.80	hypothetical protein, conserved	1140.29	-1.3415	0.144974	-9.25337	2.18e-20	3.33e-19
1055	TcCLB.506753.150	rhodanese-like domain containing protein, putative	1038.86	-1.34779	0.115615	-11.6576	2.1e-31	7.8e-30
1056	TcCLB.503653.70	hypothetical protein, conserved	846.072	-1.34947	0.126488	-10.6688	1.42e-26	3.72e-25
1057	TcCLB.504179.69	phosphoprotein lepp12, putative	897.956	-1.352	0.155014	-8.72177	2.74e-18	3.36e-17
1058	TcCLB.511181.130	hypothetical protein	254.387	-1.3566	0.204151	-6.6451	3.03e-11	1.78e-10
1059	TcCLB.508989.9	nucleoside phosphorylase, putative	3728.27	-1.36105	0.10122	-13.4465	3.23e-41	2.52e-39
1060	TcCLB.511469.20	hypothetical protein, conserved	3213.08	-1.36201	0.0896886	-15.186	4.38e-52	6.55e-50
1061	TcCLB.506181.104	actyltransferase-like protein	1222.31	-1.36535	0.121855	-11.2047	3.87e-29	1.24e-27
1062	TcCLB.511575.20	COPI associated protein, putative	453.365	-1.36682	0.134526	-10.1603	2.98e-24	6.54e-23
1063	TcCLB.503689.4	Ras-related protein RabX1, putative	1036.48	-1.37015	0.126543	-10.8275	2.55e-27	7.17e-26
1064	TcCLB.507529.58	hypothetical protein, conserved (fragment)	10.7214	-1.37478	0.625166	-2.19906	0.0278738	0.0441655
1065	TcCLB.505945.90	folate/pteridine transporter, putative	1622.09	-1.37522	0.330674	-4.15883	3.2e-05	8.52e-05
1066	TcCLB.506945.240	ATP synthase, epsilon chain, putative	2249.13	-1.37823	0.095784	-14.3889	6.07e-47	6.42e-45
1067	TcCLB.508535.20	nuclear transmembrane protein, putative	1141.47	-1.37851	0.114581	-12.0308	2.45e-33	1.07e-31
1068	TcCLB.509831.36	guide RNA-binding protein of 21 kDa	2390.13	-1.3804	0.100138	-13.785	3.14e-43	2.74e-41
1069	TcCLB.511179.160	ubiquitin-conjugating enzyme E2, putative	1804.59	-1.38056	0.13639	-10.1221	4.41e-24	9.52e-23
1070	TcCLB.510759.120	rieske iron-sulfur protein, mitochondrial precursor, putative	4442.16	-1.38539	0.0918135	-15.0891	1.91e-51	2.68e-49
1071	TcCLB.436521.9	mevalonate kinase, putative (fragment)	1429.35	-1.38546	0.125415	-11.047	2.27e-28	6.95e-27
1072	TcCLB.410961.10	phosphatidylinositol kinase related protein, putative	270.07	-1.38586	0.393514	-3.52175	0.000428707	0.000959995
1073	TcCLB.505941.40	hypothetical protein, conserved	691.969	-1.3869	0.13148	-10.5484	5.17e-26	1.29e-24
1074	TcCLB.506517.149	Acyl CoA binding protein, putative	4494.75	-1.39046	0.11742	-11.8417	2.37e-32	9.4e-31
1075	TcCLB.511173.360	Mucin-associated surface protein (MASP), subgroup S061	288.406	-1.39058	0.168069	-8.27386	1.3e-16	1.36e-15
1076	TcCLB.509129.10	Mitochondrial outer membrane protein porin, putative	13157.7	-1.39182	0.117154	-11.8802	1.5e-32	6.07e-31
1077	TcCLB.511575.40	exonuclease, putative	947.688	-1.39409	0.105334	-13.235	5.51e-40	3.81e-38
1078	TcCLB.511573.58	Nucleolar protein 56, putative (fragment)	1842.13	-1.3971	0.106122	-13.1649	1.4e-39	9.09e-38
1079	TcCLB.511181.100	60S ribosomal protein L8, putative	6323.6	-1.40329	0.105284	-13.3286	1.58e-40	1.17e-38
1080	TcCLB.408437.20	hypothetical protein, conserved	4513.91	-1.40505	0.113677	-12.36	4.3e-35	2.09e-33
1081	TcCLB.509157.220	hypothetical protein, conserved	2042.1	-1.40864	0.282708	-4.98268	6.27e-07	2.13e-06
1082	TcCLB.503453.10	hypothetical protein, conserved	101.332	-1.41391	0.220346	-6.41678	1.39e-10	7.56e-10
1083	TcCLB.485845.9	dispersed gene family protein 1 (DGF-1), putative (fragment)	13.8342	-1.41503	0.544868	-2.59701	0.00940395	0.0163985
1084	TcCLB.511409.10	PAB1-binding protein , putative	2281.67	-1.41813	0.107294	-13.2172	6.98e-40	4.76e-38
1085	TcCLB.506933.60	mitochondrial RNA binding protein, putative	6885.91	-1.41934	0.103884	-13.6627	1.69e-42	1.44e-40
1086	TcCLB.503653.9	hypothetical protein, conserved	702.869	-1.42792	0.11803	-12.098	1.08e-33	4.79e-32
1087	TcCLB.508989.30	RNA-binding protein, putative	2090.26	-1.43481	0.10017	-14.3237	1.56e-46	1.57e-44
1088	TcCLB.506289.30	hypothetical protein, conserved	2217.84	-1.44691	0.0903631	-16.0122	1.05e-57	1.81e-55
1089	TcCLB.503467.20	rhodanese-like domain containing protein, putative	331.479	-1.44826	0.148685	-9.74048	2.03e-22	3.79e-21
1090	TcCLB.506351.50	hypothetical protein	1340.61	-1.45555	0.126595	-11.4977	1.35e-30	4.75e-29
1091	TcCLB.503897.170	citrate transporter, putative	303.654	-1.45788	0.160773	-9.06791	1.21e-19	1.69e-18
1092	TcCLB.511589.200	S-adenosylhomocysteine hydrolase, putative	9086.35	-1.45921	0.116168	-12.5612	3.45e-36	1.8e-34
1093	TcCLB.506375.110	(H+)-ATPase G subunit, putative	3450.61	-1.46344	0.127379	-11.4888	1.5e-30	5.25e-29
1094	TcCLB.508039.70	hypothetical protein, conserved	4895.91	-1.46449	0.107995	-13.5606	6.85e-42	5.55e-40
1095	TcCLB.511575.30	hypothetical protein, conserved	706.363	-1.46564	0.113342	-12.9312	3e-38	1.79e-36
1096	TcCLB.506239.60	hypothetical protein, conserved	874.958	-1.47551	0.116107	-12.7082	5.32e-37	2.92e-35
1097	TcCLB.511529.50	hypothetical protein, conserved	480.972	-1.48203	0.152068	-9.74584	1.92e-22	3.6e-21
1098	TcCLB.507929.20	co-chaperone GrpE, putative	6967.76	-1.50444	0.0843889	-17.8274	4.33e-71	1.69e-68
1099	TcCLB.508125.40	hypothetical protein	26.0147	-1.5113	0.418463	-3.61156	0.000304358	0.00070004
1100	TcCLB.503897.20	hypothetical protein, conserved	2463.4	-1.51222	0.116418	-12.9895	1.4e-38	8.75e-37
1101	TcCLB.505945.5	mitogen-activated protein kinase 3, putative (fragment)	44.4669	-1.52554	0.323838	-4.71081	2.47e-06	7.72e-06
1102	TcCLB.511173.410	hypothetical protein	15.9362	-1.53559	0.531925	-2.88686	0.00389102	0.00736246
1103	TcCLB.506933.107	hypothetical protein, conserved	645.725	-1.54281	0.130489	-11.8233	2.96e-32	1.17e-30
1104	TcCLB.511181.70	hypothetical protein, conserved	980.889	-1.55367	0.108111	-14.3711	7.86e-47	8.03e-45
1105	TcCLB.511575.10	pterin 4 alpha carbinolamine dehydratase, putative	476.415	-1.55706	0.138618	-11.2327	2.82e-29	9.07e-28
1106	TcCLB.511679.10	mucin TcSMUGS, putative	29132.2	-1.55864	0.0999589	-15.5928	8.15e-55	1.38e-52
1107	TcCLB.503689.30	flagellar protofilament ribbon protein, putative	3141.54	-1.56202	0.111256	-14.0399	8.89e-45	8.06e-43
1108	TcCLB.503487.50	UDP-Gal or UDP-GlcNAc-dependent glycosyltransferase, putative	1054.39	-1.56379	0.1102	-14.1905	1.05e-45	1.01e-43
1109	TcCLB.479517.30	hypothetical protein	22.4485	-1.56713	0.471706	-3.32225	0.000892931	0.00189335
1110	TcCLB.509125.20	serine peptidase, putative	2157.52	-1.58401	0.0961044	-16.4822	4.93e-61	1.13e-58
1111	TcCLB.503905.10	myosin heavy chain, putative	533.1	-1.5924	0.120776	-13.1847	1.07e-39	7.15e-38
1112	TcCLB.511677.10	dispersed gene family protein 1 (DGF-1), putative	179.723	-1.59894	0.19267	-8.29886	1.05e-16	1.11e-15
1113	TcCLB.511407.50	hypothetical protein, conserved	1147.09	-1.61684	0.0989205	-16.3448	4.74e-60	9.89e-58
1114	TcCLB.511181.20	hypothetical protein, conserved	1422.15	-1.62609	0.112361	-14.472	1.82e-47	2.02e-45
1115	TcCLB.508805.100	hypothetical protein, conserved	774.96	-1.62888	0.121099	-13.4508	3.05e-41	2.4e-39
1116	TcCLB.509127.50	mitochondrial carrier protein, putative	1966.15	-1.63592	0.100569	-16.2666	1.7e-59	3.4e-57
1117	TcCLB.511573.20	hypothetical protein	1548.41	-1.63934	0.110377	-14.8522	6.73e-50	8.9e-48
1118	TcCLB.408573.5	hypothetical protein	31.6907	-1.63946	0.37855	-4.3309	1.49e-05	4.15e-05
1119	TcCLB.511559.10	Present in the outer mitochondrial membrane proteome 17 (fragment)	216.493	-1.64332	0.208703	-7.87397	3.44e-15	3.15e-14
1120	TcCLB.506163.40	vacuolar type h+ ATPase subunit, putative	1077.01	-1.6543	0.110884	-14.9193	2.47e-50	3.31e-48
1121	TcCLB.508989.80	hypothetical protein	1083.25	-1.66485	0.107912	-15.4278	1.06e-53	1.71e-51
1122	TcCLB.511681.10	hypothetical protein	93.385	-1.69787	0.251271	-6.75713	1.41e-11	8.54e-11
1123	TcCLB.506925.14	hypothetical protein, conserved	3075.27	-1.69918	0.0991031	-17.1455	6.79e-66	1.97e-63
1124	TcCLB.419043.10	kinetoplastid kinetochore protein 20	311.828	-1.69959	0.177372	-9.58207	9.51e-22	1.68e-20
1125	TcCLB.511409.20	Mitochondrial small ribosomal subunit mS69, putative	792.887	-1.7012	0.110031	-15.4611	6.35e-54	1.04e-51
1126	TcCLB.508805.110	hypothetical protein	270.619	-1.70533	0.161727	-10.5444	5.39e-26	1.34e-24
1127	TcCLB.445553.10	hypothetical protein, conserved	307.527	-1.70677	0.162776	-10.4854	1.01e-25	2.48e-24
1128	TcCLB.509233.180	ATP synthase subunit beta, mitochondrial, putative	3489.94	-1.72319	0.118064	-14.5953	3.01e-48	3.51e-46
1129	TcCLB.506925.300	cyclophilin a, putative	24246	-1.73062	0.100915	-17.1494	6.35e-66	1.9e-63
1130	TcCLB.506931.10	haloacid dehalogenase-like hydrolase, putative	2428.59	-1.73711	0.145023	-11.9782	4.62e-33	1.92e-31
1131	TcCLB.506865.4	hypothetical protein, conserved	540.754	-1.73985	0.134143	-12.9701	1.81e-38	1.12e-36
1132	TcCLB.511685.20	mucin TcSMUGS, putative	99032.3	-1.75902	0.107133	-16.419	1.4e-60	3.06e-58
1133	TcCLB.506865.50	Archaic translocase of outer membrane 12 kDa subunit, putative	1618.62	-1.77585	0.107838	-16.4677	6.26e-61	1.41e-58
1134	TcCLB.511575.90	hypothetical protein	941.558	-1.79115	0.11846	-15.1204	1.19e-51	1.7e-49
1135	TcCLB.511411.30	arginine permease	2595.16	-1.8054	0.323296	-5.58434	2.35e-08	9.67e-08
1136	TcCLB.511173.270	Mucin-associated surface protein (MASP), subgroup S061	409.88	-1.84762	0.143153	-12.9066	4.13e-38	2.43e-36
1137	TcCLB.506893.100	UMP-CMP kinase, mitochondrial, putative	1244.29	-1.85944	0.325157	-5.71861	1.07e-08	4.62e-08
1138	TcCLB.509141.40	Mitochondrial outer membrane protein porin, putative	16021.5	-1.85993	0.114376	-16.2615	1.85e-59	3.61e-57
1139	TcCLB.504225.20	Mitochondrial outer membrane protein porin, putative (fragment)	4567.87	-1.86485	0.0972142	-19.1829	5.14e-82	3.3e-79
1140	TcCLB.507105.50	hypothetical protein	14308.1	-1.87683	0.111507	-16.8316	1.43e-63	3.65e-61
1141	TcCLB.508209.100	10 kDa heat shock protein, putative	13741.1	-1.87873	0.103305	-18.1863	6.63e-74	2.98e-71
1142	TcCLB.509965.290	p22 protein precursor, putative	2182.64	-1.88806	0.130592	-14.4577	2.24e-47	2.43e-45
1143	TcCLB.503897.120	hypothetical protein, conserved	1426.42	-1.89202	0.101591	-18.6238	2.06e-77	9.74e-75
1144	TcCLB.511179.130	hypothetical protein, conserved	399.76	-1.89211	0.133954	-14.125	2.66e-45	2.49e-43
1145	TcCLB.510275.250	Mucin-associated surface protein (MASP), subgroup S072	1289.63	-1.89885	0.117097	-16.2161	3.88e-59	7.27e-57
1146	TcCLB.506865.2	nucleoside phosphorylase, putative	2303.19	-1.9156	0.131195	-14.6011	2.76e-48	3.27e-46
1147	TcCLB.508805.120	UDP-Gal or UDP-GlcNAc-dependent glycosyltransferase, putative	297.579	-1.92877	0.148299	-13.0059	1.13e-38	7.11e-37
1148	TcCLB.511685.10	mucin TcSMUGS, putative	54899.2	-1.92953	0.103485	-18.6456	1.37e-77	6.84e-75
1149	TcCLB.508803.10	hypothetical protein	93.0511	-1.93209	0.23506	-8.21956	2.04e-16	2.1e-15
1150	TcCLB.503897.10	hypothetical protein	581.554	-1.93825	0.120576	-16.0749	3.83e-58	6.74e-56
1151	TcCLB.503579.70	ATPase subunit 9, putative	13365.4	-1.9564	0.0905955	-21.5949	2.01e-103	2.25e-100
1152	TcCLB.505945.20	ribonuclease mar1, putative	1031.22	-2.05381	0.115863	-17.7263	2.63e-70	9.45e-68
1153	TcCLB.505945.30	ribonuclease mar1, putative	885.921	-2.12374	0.119193	-17.8177	5.15e-71	1.93e-68
1154	TcCLB.511469.105	hypothetical protein	111.718	-2.13328	0.222413	-9.5915	8.68e-22	1.54e-20
1155	TcCLB.511181.150	hypothetical protein, conserved	198.03	-2.1487	0.183809	-11.6898	1.44e-31	5.42e-30
1156	TcCLB.509921.60	dispersed gene family protein 1 (DGF-1), putative	55.0554	-2.27553	0.320529	-7.09927	1.25e-12	8.57e-12
1157	TcCLB.511575.120	JAB1/Mov34/MPN/PAD-1 ubiquitin protease, putative	1014.95	-2.2795	0.108579	-20.994	7.44e-98	7.42e-95
1158	TcCLB.511181.50	mitochondrial processing peptidase, beta subunit, putative	3562.1	-2.31477	0.0937683	-24.686	1.51e-134	4.53e-131
1159	TcCLB.511687.19	Mitochondrial outer membrane protein porin, putative (fragment)	4468.32	-2.47907	0.132197	-18.7529	1.83e-78	9.69e-76
1160	TcCLB.507999.10	dispersed gene family protein 1 (DGF-1), putative	316.834	-2.60933	0.203271	-12.8367	1.02e-37	5.84e-36
1161	TcCLB.511573.49	hypothetical protein	200.084	-2.62166	0.236693	-11.0762	1.64e-28	5.1e-27
1162	TcCLB.511687.10	Mitochondrial outer membrane protein porin, putative	9214.19	-2.83896	0.108993	-26.0472	1.45e-149	6.51e-146
1163	TcCLB.511173.50	Mucin-associated surface protein (MASP), subgroup S081	236.385	-2.96308	0.180579	-16.4088	1.66e-60	3.54e-58
1164	TcCLB.503453.4	Protein of unknown function (DUF1242), putative	41.4601	-3.68799	0.429814	-8.58042	9.45e-18	1.1e-16
