# Supplementary material for: RNA-Seq reveals that overexpression of TcUBP1 switches the gene expression pattern toward that of the infective form of Trypanosoma cruzi
Source: J Biol Chem. 2023 Mar 17;299(5):104623. doi: 10.1016/j.jbc.2023.104623 (PMC10141520; doi:10.1016/j.jbc.2023.104623)
Supplement: Supplemental files S1–S7 [file mmc2.zip › Supp. File 2.xlsx]

## Sheet: UBP1 exclusive
Gene ID	Input Order	Organism	Protein Name
TcCLB.417203.9	12	Trypanosoma cruzi CL Brener Esmeraldo-like	dispersed gene family protein 1 (DGF-1), putative
TcCLB.425311.9	23	Trypanosoma cruzi CL Brener Esmeraldo-like	hypothetical protein, conserved (fragment)
TcCLB.425851.9	26	Trypanosoma cruzi CL Brener Esmeraldo-like	hypothetical protein, conserved
TcCLB.503779.30	29	Trypanosoma cruzi CL Brener Esmeraldo-like	hypothetical protein, conserved
TcCLB.503955.30	16	Trypanosoma cruzi CL Brener Esmeraldo-like	SET domain containing protein, putative
TcCLB.503955.70	32	Trypanosoma cruzi CL Brener Esmeraldo-like	eukaryotic translation initiation factor 2 beta subunit, putative
TcCLB.504033.100	6	Trypanosoma cruzi CL Brener Esmeraldo-like	hypothetical protein, conserved
TcCLB.504057.90	10	Trypanosoma cruzi CL Brener Esmeraldo-like	AAA domain containing protein, putative
TcCLB.504431.10	25	Trypanosoma cruzi CL Brener Esmeraldo-like	hypothetical protein, conserved
TcCLB.505807.50	3	Trypanosoma cruzi CL Brener Esmeraldo-like	Mitochondrial large ribosomal subunit mL80, putative
TcCLB.506357.69	17	Trypanosoma cruzi CL Brener Esmeraldo-like	hypothetical protein, conserved
TcCLB.506529.180	1	Trypanosoma cruzi CL Brener Esmeraldo-like	hypothetical protein, conserved
TcCLB.506737.50	4	Trypanosoma cruzi CL Brener Esmeraldo-like	hypothetical protein, conserved
TcCLB.506933.98	30	Trypanosoma cruzi CL Brener Esmeraldo-like	kinetoplastid-specific dual specificity phosphatase, putative
TcCLB.507925.50	28	Trypanosoma cruzi CL Brener Esmeraldo-like	hypothetical protein, conserved
TcCLB.508379.29	21	Trypanosoma cruzi CL Brener Esmeraldo-like	hypothetical protein, conserved
TcCLB.508463.20	5	Trypanosoma cruzi CL Brener Esmeraldo-like	hypothetical protein, conserved
TcCLB.508765.40	2	Trypanosoma cruzi CL Brener Esmeraldo-like	hypothetical protein
TcCLB.508813.50	24	Trypanosoma cruzi CL Brener Esmeraldo-like	oxidoreductase-like protein, putative
TcCLB.509203.50	22	Trypanosoma cruzi CL Brener Esmeraldo-like	hypothetical protein
TcCLB.509669.160	14	Trypanosoma cruzi CL Brener Esmeraldo-like	hypothetical protein, conserved
TcCLB.509699.110	8	Trypanosoma cruzi CL Brener Esmeraldo-like	Mucin-associated surface protein (MASP), subgroup S002
TcCLB.509967.160	15	Trypanosoma cruzi CL Brener Esmeraldo-like	epsilon tubulin, putative
TcCLB.509967.60	18	Trypanosoma cruzi CL Brener Esmeraldo-like	hypothetical protein, conserved
TcCLB.510279.70	19	Trypanosoma cruzi CL Brener Esmeraldo-like	hypothetical protein
TcCLB.510599.50	11	Trypanosoma cruzi CL Brener Esmeraldo-like	hypothetical protein
TcCLB.510761.22	33	Trypanosoma cruzi CL Brener Esmeraldo-like	hypothetical protein, conserved
TcCLB.510911.30	13	Trypanosoma cruzi CL Brener Esmeraldo-like	Ras-related protein Rab4, putative
TcCLB.511071.202	20	Trypanosoma cruzi CL Brener Esmeraldo-like	hypothetical protein, conserved
TcCLB.511445.30	9	Trypanosoma cruzi CL Brener Esmeraldo-like	Region in Clathrin and VPS, putative
TcCLB.511577.19	31	Trypanosoma cruzi CL Brener Esmeraldo-like	Low molecular weight phosphotyrosine protein phosphatase, putative
TcCLB.511627.150	7	Trypanosoma cruzi CL Brener Esmeraldo-like	beta-ketoacyl-ACP reductase
TcCLB.511731.80	27	Trypanosoma cruzi CL Brener Esmeraldo-like	Mitochondrial small ribosomal subunit mS56, putative

## Sheet: WT exclusive
Gene ID	Input Order	Organism	Protein Name
TcCLB.504099.10	4	Trypanosoma cruzi CL Brener Esmeraldo-like	retrotransposon hot spot (RHS) protein, putative
TcCLB.506543.50	8	Trypanosoma cruzi CL Brener Esmeraldo-like	CHAP domain containing protein, putative
TcCLB.506633.109	7	Trypanosoma cruzi CL Brener Esmeraldo-like	hypothetical protein (fragment)
TcCLB.506755.90	1	Trypanosoma cruzi CL Brener Esmeraldo-like	PPPDE putative peptidase domain containing protein, putative
TcCLB.506933.46	10	Trypanosoma cruzi CL Brener Esmeraldo-like	hypothetical protein, conserved
TcCLB.507047.90	3	Trypanosoma cruzi CL Brener Esmeraldo-like	hypothetical protein
TcCLB.507709.44	5	Trypanosoma cruzi CL Brener Esmeraldo-like	WD domain, G-beta repeat, putative
TcCLB.508159.40	9	Trypanosoma cruzi CL Brener Esmeraldo-like	dispersed gene family protein 1 (DGF-1), putative
TcCLB.510091.30	6	Trypanosoma cruzi CL Brener Esmeraldo-like	hypothetical protein, conserved
TcCLB.510181.60	11	Trypanosoma cruzi CL Brener Esmeraldo-like	chromatin assembly factor 1 subunit B, putative
TcCLB.511127.350	2	Trypanosoma cruzi CL Brener Esmeraldo-like	Plus-3 domain/Zinc finger, C3HC4 type (RING finger), putative
