# Supplementary material for: RNA-Seq reveals that overexpression of TcUBP1 switches the gene expression pattern toward that of the infective form of Trypanosoma cruzi
Source: J Biol Chem. 2023 Mar 17;299(5):104623. doi: 10.1016/j.jbc.2023.104623 (PMC10141520; doi:10.1016/j.jbc.2023.104623)
Supplement: Supplemental files S1–S7 [file mmc2.zip › Supp. File 3.xlsx]

## Sheet: Sheet1
Group	variable	ID	Name	Bgd count	Result count	Result gene list	Pct of bgd	Fold enrichment	Odds ratio	P-value	Benjamini	Bonferroni	-log_fdr
Biol_proc	Up	GO:0009405	obsolete pathogenesis	232	149	TcCLB.418405.30,TcCLB.421173.4,TcCLB.425435.10,TcCLB.503441.5,TcCLB.503447.50,TcCLB.503601.10,TcCLB.503659.30,TcCLB.503717.10,TcCLB.503717.120,TcCLB.503759.10,TcCLB.503907.10,TcCLB.503957.10,TcCLB.504099.50,TcCLB.504101.50,TcCLB.504239.260,TcCLB.504239.434,TcCLB.504341.10,TcCLB.504425.10,TcCLB.504427.230,TcCLB.505363.10,TcCLB.505365.60,TcCLB.506021.20,TcCLB.506345.90,TcCLB.506397.10,TcCLB.506409.…	64.2	8.65	31.25	2.47413e-116	9.25326e-114	9.25326e-114	113.034
Biol_proc	Up	GO:0007155	cell adhesion	71	19	TcCLB.416761.10,TcCLB.479517.50,TcCLB.505989.70,TcCLB.506289.140,TcCLB.506289.170,TcCLB.506289.210,TcCLB.506971.20,TcCLB.507993.350,TcCLB.508163.330,TcCLB.508165.130,TcCLB.508165.310,TcCLB.508389.90,TcCLB.509011.80,TcCLB.510263.30,TcCLB.510281.20,TcCLB.510747.40,TcCLB.510761.80,TcCLB.511437.10,TcCLB.511603.434,	26.8	3.6	4.69	5.68958e-07	0.000106395	0.00021279	3.97308
Biol_proc	Up	GO:0022610	biological adhesion	73	19	TcCLB.416761.10,TcCLB.479517.50,TcCLB.505989.70,TcCLB.506289.140,TcCLB.506289.170,TcCLB.506289.210,TcCLB.506971.20,TcCLB.507993.350,TcCLB.508163.330,TcCLB.508165.130,TcCLB.508165.310,TcCLB.508389.90,TcCLB.509011.80,TcCLB.510263.30,TcCLB.510281.20,TcCLB.510747.40,TcCLB.510761.80,TcCLB.511437.10,TcCLB.511603.434,	26	3.5	4.52	9.07994e-07	0.000113197	0.00033959	3.94617
Biol_proc	Up	GO:0006468	protein phosphorylation	195	28	TcCLB.427247.10,TcCLB.484949.9,TcCLB.503613.10,TcCLB.503715.40,TcCLB.503953.30,TcCLB.503955.100,TcCLB.504035.110,TcCLB.504089.54,TcCLB.506493.70,TcCLB.506517.14,TcCLB.506525.140,TcCLB.506811.180,TcCLB.506885.280,TcCLB.507547.80,TcCLB.507809.14,TcCLB.508181.4,TcCLB.508943.20,TcCLB.508995.10,TcCLB.509773.20,TcCLB.509775.20,TcCLB.509805.10,TcCLB.510247.20,TcCLB.510407.9,TcCLB.510409.10,TcCLB.510525.…	14.4	1.93	2.15	0.00051202	0.0478739	0.191496	1.3199
Biol_proc	Up	GO:0016310	phosphorylation	225	28	TcCLB.427247.10,TcCLB.484949.9,TcCLB.503613.10,TcCLB.503715.40,TcCLB.503953.30,TcCLB.503955.100,TcCLB.504035.110,TcCLB.504089.54,TcCLB.506493.70,TcCLB.506517.14,TcCLB.506525.140,TcCLB.506811.180,TcCLB.506885.280,TcCLB.507547.80,TcCLB.507809.14,TcCLB.508181.4,TcCLB.508943.20,TcCLB.508995.10,TcCLB.509773.20,TcCLB.509775.20,TcCLB.509805.10,TcCLB.510247.20,TcCLB.510407.9,TcCLB.510409.10,TcCLB.510525.…	12.4	1.68	1.82	0.00453595	0.339289	1	0.46943
Biol_proc	Up	GO:0006508	proteolysis	235	27	TcCLB.416761.10,TcCLB.479517.50,TcCLB.504107.10,TcCLB.505989.70,TcCLB.506289.140,TcCLB.506289.170,TcCLB.506289.210,TcCLB.506971.20,TcCLB.507537.40,TcCLB.507993.350,TcCLB.508163.330,TcCLB.508165.130,TcCLB.508165.310,TcCLB.508389.90,TcCLB.509011.80,TcCLB.509013.19,TcCLB.509965.40,TcCLB.510263.30,TcCLB.510281.20,TcCLB.510719.300,TcCLB.510747.40,TcCLB.510749.40,TcCLB.510761.80,TcCLB.510879.40,TcCLB.5…	11.5	1.55	1.65	0.0147486	0.871375	1	0.0597951
Biol_proc	Up	GO:0015748	organophosphate ester transport	8	3	TcCLB.506401.304,TcCLB.506655.7,TcCLB.509591.60,	37.5	5.05	7.52	0.0171904	0.871375	1	0.0597951
Biol_proc	Up	GO:0009190	cyclic nucleotide biosynthetic process	9	3	TcCLB.506493.70,TcCLB.509449.10,TcCLB.510741.70,	33.3	4.49	6.26	0.0243852	0.871375	1	0.0597951
Biol_proc	Up	GO:0006464	cellular protein modification process	446	44	TcCLB.420989.10,TcCLB.427247.10,TcCLB.438059.10,TcCLB.484949.9,TcCLB.503613.10,TcCLB.503715.40,TcCLB.503949.40,TcCLB.503953.30,TcCLB.503955.100,TcCLB.504035.110,TcCLB.504089.54,TcCLB.506493.70,TcCLB.506517.14,TcCLB.506525.140,TcCLB.506811.180,TcCLB.506863.80,TcCLB.506885.280,TcCLB.507547.80,TcCLB.507809.14,TcCLB.507809.70,TcCLB.508181.4,TcCLB.508585.29,TcCLB.508605.20,TcCLB.508943.20,TcCLB.508995…	9.9	1.33	1.4	0.0297711	0.871375	1	0.0597951
Biol_proc	Up	GO:0036211	protein modification process	446	44	TcCLB.420989.10,TcCLB.427247.10,TcCLB.438059.10,TcCLB.484949.9,TcCLB.503613.10,TcCLB.503715.40,TcCLB.503949.40,TcCLB.503953.30,TcCLB.503955.100,TcCLB.504035.110,TcCLB.504089.54,TcCLB.506493.70,TcCLB.506517.14,TcCLB.506525.140,TcCLB.506811.180,TcCLB.506863.80,TcCLB.506885.280,TcCLB.507547.80,TcCLB.507809.14,TcCLB.507809.70,TcCLB.508181.4,TcCLB.508585.29,TcCLB.508605.20,TcCLB.508943.20,TcCLB.508995…	9.9	1.33	1.4	0.0297711	0.871375	1	0.0597951
Cell_comp	Up	GO:0009986	cell surface	502	104	TcCLB.504239.110,TcCLB.504239.220,TcCLB.504239.420,TcCLB.504769.20,TcCLB.506267.80,TcCLB.506269.40,TcCLB.506599.310,TcCLB.506599.420,TcCLB.506599.50,TcCLB.506667.10,TcCLB.506667.40,TcCLB.506667.80,TcCLB.506671.90,TcCLB.506763.260,TcCLB.506763.330,TcCLB.506767.70,TcCLB.506965.100,TcCLB.506965.130,TcCLB.506965.180,TcCLB.506965.20,TcCLB.506967.100,TcCLB.507075.40,TcCLB.507163.40,TcCLB.507237.100,TcC…	20.7	2.79	3.84	8.80831e-24	1.07461e-21	1.07461e-21	20.9687
Cell_comp	Up	GO:0009279	cell outer membrane	9	6	TcCLB.508163.400,TcCLB.509123.10,TcCLB.509147.40,TcCLB.510717.10,TcCLB.510717.20,TcCLB.511877.10,	66.7	8.98	25.22	1.12777e-05	0.000275177	0.00137588	3.56039
Cell_comp	Up	GO:0030312	external encapsulating structure	9	6	TcCLB.508163.400,TcCLB.509123.10,TcCLB.509147.40,TcCLB.510717.10,TcCLB.510717.20,TcCLB.511877.10,	66.7	8.98	25.22	1.12777e-05	0.000275177	0.00137588	3.56039
Cell_comp	Up	GO:0030313	cell envelope	9	6	TcCLB.508163.400,TcCLB.509123.10,TcCLB.509147.40,TcCLB.510717.10,TcCLB.510717.20,TcCLB.511877.10,	66.7	8.98	25.22	1.12777e-05	0.000275177	0.00137588	3.56039
Cell_comp	Up	GO:0044462	obsolete external encapsulating structure part	9	6	TcCLB.508163.400,TcCLB.509123.10,TcCLB.509147.40,TcCLB.510717.10,TcCLB.510717.20,TcCLB.511877.10,	66.7	8.98	25.22	1.12777e-05	0.000275177	0.00137588	3.56039
Cell_comp	Up	GO:0071944	cell periphery	144	22	TcCLB.503777.10,TcCLB.504149.20,TcCLB.504239.220,TcCLB.504425.110,TcCLB.505989.70,TcCLB.506289.170,TcCLB.506289.210,TcCLB.506513.14,TcCLB.507711.110,TcCLB.507993.350,TcCLB.508163.330,TcCLB.508163.400,TcCLB.508165.130,TcCLB.508165.310,TcCLB.509123.10,TcCLB.509147.40,TcCLB.510263.30,TcCLB.510281.20,TcCLB.510717.10,TcCLB.510717.20,TcCLB.510747.40,TcCLB.511877.10,	15.3	2.06	2.3	0.00086864	0.0176624	0.105974	1.75295
Cell_comp	Up	GO:0016020	membrane	1184	113	TcCLB.416761.10,TcCLB.422207.10,TcCLB.479517.50,TcCLB.503759.10,TcCLB.503777.10,TcCLB.503909.76,TcCLB.503949.40,TcCLB.503955.100,TcCLB.504149.20,TcCLB.504239.110,TcCLB.504239.220,TcCLB.504239.420,TcCLB.504425.110,TcCLB.504881.50,TcCLB.505365.60,TcCLB.505989.70,TcCLB.506289.140,TcCLB.506289.170,TcCLB.506289.210,TcCLB.506401.304,TcCLB.506455.30,TcCLB.506513.14,TcCLB.506655.7,TcCLB.506657.10,TcCLB.5…	9.5	1.29	1.41	0.00176993	0.0308473	0.215931	1.51078
Cell_comp	Up	GO:0005886	plasma membrane	104	16	TcCLB.503777.10,TcCLB.504149.20,TcCLB.504239.220,TcCLB.504425.110,TcCLB.505989.70,TcCLB.506289.170,TcCLB.506289.210,TcCLB.506513.14,TcCLB.507711.110,TcCLB.507993.350,TcCLB.508163.330,TcCLB.508165.130,TcCLB.508165.310,TcCLB.510263.30,TcCLB.510281.20,TcCLB.510747.40,	15.4	2.07	2.31	0.00395502	0.060314	0.482512	1.21958
Cell_comp	Up	GO:0016021	integral component of membrane	841	81	TcCLB.422207.10,TcCLB.503759.10,TcCLB.503909.76,TcCLB.503949.40,TcCLB.503955.100,TcCLB.504149.20,TcCLB.504239.110,TcCLB.504239.420,TcCLB.504425.110,TcCLB.504881.50,TcCLB.505365.60,TcCLB.506401.304,TcCLB.506455.30,TcCLB.506513.14,TcCLB.506655.7,TcCLB.506667.40,TcCLB.506683.110,TcCLB.506683.190,TcCLB.506717.80,TcCLB.506859.110,TcCLB.506965.100,TcCLB.506973.120,TcCLB.507099.80,TcCLB.507145.79,TcCLB.…	9.6	1.3	1.39	0.00688875	0.086634	0.840428	1.06231
Cell_comp	Up	GO:0031224	intrinsic component of membrane	842	81	TcCLB.422207.10,TcCLB.503759.10,TcCLB.503909.76,TcCLB.503949.40,TcCLB.503955.100,TcCLB.504149.20,TcCLB.504239.110,TcCLB.504239.420,TcCLB.504425.110,TcCLB.504881.50,TcCLB.505365.60,TcCLB.506401.304,TcCLB.506455.30,TcCLB.506513.14,TcCLB.506655.7,TcCLB.506667.40,TcCLB.506683.110,TcCLB.506683.190,TcCLB.506717.80,TcCLB.506859.110,TcCLB.506965.100,TcCLB.506973.120,TcCLB.507099.80,TcCLB.507145.79,TcCLB.…	9.6	1.3	1.39	0.00710115	0.086634	0.86634	1.06231
Mol_func	Up	GO:0016997	alpha-sialidase activity	230	150	TcCLB.418405.30,TcCLB.421173.4,TcCLB.425435.10,TcCLB.503441.5,TcCLB.503447.50,TcCLB.503601.10,TcCLB.503659.30,TcCLB.503717.10,TcCLB.503717.120,TcCLB.503759.10,TcCLB.503907.10,TcCLB.503957.10,TcCLB.504099.50,TcCLB.504101.50,TcCLB.504239.260,TcCLB.504239.434,TcCLB.504341.10,TcCLB.504425.10,TcCLB.504427.230,TcCLB.505363.10,TcCLB.505365.60,TcCLB.506021.20,TcCLB.506345.90,TcCLB.506397.10,TcCLB.506409.…	65.2	8.78	32.75	1.08759e-118	1.04952e-116	2.09905e-116	115.979
Mol_func	Up	GO:0004553	hydrolase activity, hydrolyzing O-glycosyl compounds	246	150	TcCLB.418405.30,TcCLB.421173.4,TcCLB.425435.10,TcCLB.503441.5,TcCLB.503447.50,TcCLB.503601.10,TcCLB.503659.30,TcCLB.503717.10,TcCLB.503717.120,TcCLB.503759.10,TcCLB.503907.10,TcCLB.503957.10,TcCLB.504099.50,TcCLB.504101.50,TcCLB.504239.260,TcCLB.504239.434,TcCLB.504341.10,TcCLB.504425.10,TcCLB.504427.230,TcCLB.505363.10,TcCLB.505365.60,TcCLB.506021.20,TcCLB.506345.90,TcCLB.506397.10,TcCLB.506409.…	61	8.21	27.22	3.53827e-112	2.27629e-110	6.82886e-110	109.643
Mol_func	Up	GO:0016787	hydrolase activity	883	203	TcCLB.416761.10,TcCLB.418405.30,TcCLB.420989.10,TcCLB.421173.4,TcCLB.425435.10,TcCLB.438059.10,TcCLB.479517.50,TcCLB.503441.5,TcCLB.503447.50,TcCLB.503601.10,TcCLB.503619.10,TcCLB.503659.30,TcCLB.503717.10,TcCLB.503717.120,TcCLB.503759.10,TcCLB.503907.10,TcCLB.503957.10,TcCLB.504099.50,TcCLB.504101.50,TcCLB.504107.10,TcCLB.504149.20,TcCLB.504239.260,TcCLB.504239.434,TcCLB.504341.10,TcCLB.504425.1…	23	3.1	5.53	1.87616e-58	7.24197e-57	3.62099e-56	56.1401
Mol_func	Up	GO:0003824	catalytic activity	2106	252	TcCLB.416761.10,TcCLB.418405.30,TcCLB.420989.10,TcCLB.421173.4,TcCLB.422207.10,TcCLB.425435.10,TcCLB.427247.10,TcCLB.438059.10,TcCLB.479517.50,TcCLB.484949.9,TcCLB.503441.5,TcCLB.503447.50,TcCLB.503455.30,TcCLB.503601.10,TcCLB.503613.10,TcCLB.503619.10,TcCLB.503659.30,TcCLB.503715.40,TcCLB.503717.10,TcCLB.503717.120,TcCLB.503747.40,TcCLB.503759.10,TcCLB.503907.10,TcCLB.503949.40,TcCLB.503953.30,T…	12	1.61	2.38	2.45324e-20	7.89126e-19	4.73475e-18	18.1029
Mol_func	Up	GO:0004222	metalloendopeptidase activity	80	19	TcCLB.416761.10,TcCLB.479517.50,TcCLB.505989.70,TcCLB.506289.140,TcCLB.506289.170,TcCLB.506289.210,TcCLB.506971.20,TcCLB.507993.350,TcCLB.508163.330,TcCLB.508165.130,TcCLB.508165.310,TcCLB.508389.90,TcCLB.509011.80,TcCLB.510263.30,TcCLB.510281.20,TcCLB.510747.40,TcCLB.510761.80,TcCLB.511437.10,TcCLB.511603.434,	23.8	3.2	4	4.04573e-06	0.000111547	0.000780826	3.95254
Mol_func	Up	GO:0008237	metallopeptidase activity	109	21	TcCLB.416761.10,TcCLB.479517.50,TcCLB.505989.70,TcCLB.506289.140,TcCLB.506289.170,TcCLB.506289.210,TcCLB.506971.20,TcCLB.507993.350,TcCLB.508163.330,TcCLB.508165.130,TcCLB.508165.310,TcCLB.508389.90,TcCLB.509011.80,TcCLB.510263.30,TcCLB.510281.20,TcCLB.510719.300,TcCLB.510747.40,TcCLB.510761.80,TcCLB.510879.40,TcCLB.511437.10,TcCLB.511603.434,	19.3	2.59	3.06	4.04892e-05	0.000976801	0.00781441	3.01019
Mol_func	Up	GO:0140096	catalytic activity, acting on a protein	632	72	TcCLB.416761.10,TcCLB.420989.10,TcCLB.427247.10,TcCLB.438059.10,TcCLB.479517.50,TcCLB.484949.9,TcCLB.503613.10,TcCLB.503715.40,TcCLB.503953.30,TcCLB.503955.100,TcCLB.504035.110,TcCLB.504089.54,TcCLB.504107.10,TcCLB.504147.190,TcCLB.505989.70,TcCLB.506227.205,TcCLB.506289.140,TcCLB.506289.170,TcCLB.506289.210,TcCLB.506493.70,TcCLB.506517.14,TcCLB.506525.140,TcCLB.506659.39,TcCLB.506743.130,TcCLB.5…	11.4	1.53	1.7	0.000108704	0.00209798	0.0209798	2.6782
Mol_func	Up	GO:0004175	endopeptidase activity	152	24	TcCLB.416761.10,TcCLB.479517.50,TcCLB.504107.10,TcCLB.505989.70,TcCLB.506289.140,TcCLB.506289.170,TcCLB.506289.210,TcCLB.506971.20,TcCLB.507993.350,TcCLB.508163.330,TcCLB.508165.130,TcCLB.508165.310,TcCLB.508389.90,TcCLB.509011.80,TcCLB.509013.19,TcCLB.509965.40,TcCLB.510263.30,TcCLB.510281.20,TcCLB.510747.40,TcCLB.510749.40,TcCLB.510761.80,TcCLB.511437.10,TcCLB.511441.20,TcCLB.511603.434,	15.8	2.13	2.4	0.000311784	0.0054704	0.0601743	2.26198
Mol_func	Up	GO:0004672	protein kinase activity	214	28	TcCLB.427247.10,TcCLB.484949.9,TcCLB.503613.10,TcCLB.503715.40,TcCLB.503953.30,TcCLB.503955.100,TcCLB.504035.110,TcCLB.504089.54,TcCLB.506493.70,TcCLB.506517.14,TcCLB.506525.140,TcCLB.506811.180,TcCLB.506885.280,TcCLB.507547.80,TcCLB.507809.14,TcCLB.508181.4,TcCLB.508943.20,TcCLB.508995.10,TcCLB.509773.20,TcCLB.509775.20,TcCLB.509805.10,TcCLB.510247.20,TcCLB.510407.9,TcCLB.510409.10,TcCLB.510525.…	13.1	1.76	1.93	0.00219598	0.0353187	0.423824	1.452
Mol_func	Up	GO:0008233	peptidase activity	211	27	TcCLB.416761.10,TcCLB.479517.50,TcCLB.504107.10,TcCLB.505989.70,TcCLB.506289.140,TcCLB.506289.170,TcCLB.506289.210,TcCLB.506971.20,TcCLB.507537.40,TcCLB.507993.350,TcCLB.508163.330,TcCLB.508165.130,TcCLB.508165.310,TcCLB.508389.90,TcCLB.509011.80,TcCLB.509013.19,TcCLB.509965.40,TcCLB.510263.30,TcCLB.510281.20,TcCLB.510719.300,TcCLB.510747.40,TcCLB.510749.40,TcCLB.510761.80,TcCLB.510879.40,TcCLB.5…	12.8	1.72	1.88	0.00358774	0.0532641	0.692433	1.27357
Biol_proc	Down	GO:0055085	transmembrane transport	160	20	TcCLB.503579.70,TcCLB.503897.120,TcCLB.503897.170,TcCLB.504125.40,TcCLB.506163.40,TcCLB.506211.160,TcCLB.506375.110,TcCLB.506865.50,TcCLB.506867.20,TcCLB.506885.340,TcCLB.506945.240,TcCLB.507711.300,TcCLB.509129.10,TcCLB.509141.40,TcCLB.509233.180,TcCLB.510293.54,TcCLB.510309.20,TcCLB.510773.20,TcCLB.511687.10,TcCLB.511687.19,	12.5	3.18	3.69	3.96383e-06	0.000166481	0.000166481	3.77864
Biol_proc	Down	GO:0012501	programmed cell death	4	3	TcCLB.511179.120,TcCLB.511211.120,TcCLB.511211.130,	75	19.05	74.02	0.000234391	0.00420629	0.00984441	2.3761
Biol_proc	Down	GO:0008150	biological process	3689	173	TcCLB.399033.19,TcCLB.409117.10,TcCLB.421321.9,TcCLB.436521.9,TcCLB.456097.30,TcCLB.484299.10,TcCLB.485889.4,TcCLB.503419.30,TcCLB.503453.10,TcCLB.503467.20,TcCLB.503487.50,TcCLB.503509.10,TcCLB.503515.20,TcCLB.503579.70,TcCLB.503653.20,TcCLB.503653.30,TcCLB.503653.50,TcCLB.503689.10,TcCLB.503689.30,TcCLB.503689.34,TcCLB.503689.4,TcCLB.503801.20,TcCLB.503841.10,TcCLB.503897.120,TcCLB.503897.170,T…	4.7	1.19	1.56	0.000300449	0.00420629	0.0126189	2.3761
Biol_proc	Down	GO:0055086	nucleobase-containing small molecule metabolic process	129	14	TcCLB.503579.70,TcCLB.504125.40,TcCLB.506181.104,TcCLB.506519.130,TcCLB.506795.44,TcCLB.506865.2,TcCLB.506945.240,TcCLB.507831.70,TcCLB.508207.240,TcCLB.508207.74,TcCLB.508647.200,TcCLB.508989.9,TcCLB.509233.180,TcCLB.510293.54,	10.9	2.76	3.08	0.000512936	0.00538583	0.0215433	2.26875
Biol_proc	Down	GO:0007005	mitochondrion organization	33	6	TcCLB.503897.120,TcCLB.506755.250,TcCLB.506865.50,TcCLB.506885.340,TcCLB.507711.300,TcCLB.511179.120,	18.2	4.62	5.52	0.00158971	0.0133535	0.0667677	1.8744
Biol_proc	Down	GO:0006575	cellular modified amino acid metabolic process	17	4	TcCLB.503419.30,TcCLB.506599.10,TcCLB.506603.50,TcCLB.508207.240,	23.5	5.98	7.61	0.00372479	0.0260735	0.156441	1.5838
Biol_proc	Down	GO:0006091	generation of precursor metabolites and energy	73	8	TcCLB.503453.10,TcCLB.504867.70,TcCLB.506399.89,TcCLB.508647.200,TcCLB.509011.54,TcCLB.510759.120,TcCLB.511469.40,TcCLB.511575.60,	11	2.78	3.06	0.00760867	0.045652	0.319564	1.34054
Biol_proc	Down	GO:0006886	intracellular protein transport	92	9	TcCLB.503653.20,TcCLB.503897.120,TcCLB.506755.250,TcCLB.506865.50,TcCLB.506885.340,TcCLB.507711.300,TcCLB.510431.230,TcCLB.511181.90,TcCLB.511407.10,	9.8	2.48	2.7	0.00991392	0.0520481	0.416385	1.2836
Biol_proc	Down	GO:0006790	sulfur compound metabolic process	50	6	TcCLB.503419.30,TcCLB.506599.10,TcCLB.506603.50,TcCLB.507831.70,TcCLB.509099.50,TcCLB.511181.30,	12	3.05	3.38	0.0130662	0.0609755	0.54878	1.21484
Biol_proc	Down	GO:1901135	carbohydrate derivative metabolic process	190	14	TcCLB.503487.50,TcCLB.503579.70,TcCLB.504125.40,TcCLB.506181.104,TcCLB.506519.130,TcCLB.506865.2,TcCLB.506945.240,TcCLB.507831.70,TcCLB.508207.74,TcCLB.508647.200,TcCLB.508805.120,TcCLB.508989.9,TcCLB.509233.180,TcCLB.510293.54,	7.4	1.87	1.99	0.0174254	0.0731866	0.731866	1.13557
Cell_comp	Down	GO:0005773	vacuole	185	35	TcCLB.408437.20,TcCLB.503689.4,TcCLB.503893.30,TcCLB.503899.119,TcCLB.505945.20,TcCLB.506025.14,TcCLB.506163.40,TcCLB.506211.160,TcCLB.506375.110,TcCLB.506399.89,TcCLB.506563.40,TcCLB.506755.250,TcCLB.506867.20,TcCLB.506893.100,TcCLB.506925.300,TcCLB.506933.60,TcCLB.506945.240,TcCLB.507089.270,TcCLB.507483.39,TcCLB.507875.20,TcCLB.508209.100,TcCLB.508209.120,TcCLB.508647.200,TcCLB.508719.30,TcCLB…	18.9	4.81	6.4	2.95576e-15	6.50268e-14	6.50268e-14	13.1869
Cell_comp	Down	GO:0043226	organelle	4013	207	TcCLB.399033.19,TcCLB.408437.20,TcCLB.409117.10,TcCLB.419043.10,TcCLB.421321.9,TcCLB.436521.9,TcCLB.485889.4,TcCLB.503419.50,TcCLB.503453.10,TcCLB.503453.4,TcCLB.503453.64,TcCLB.503487.50,TcCLB.503515.20,TcCLB.503571.10,TcCLB.503579.70,TcCLB.503653.30,TcCLB.503653.50,TcCLB.503689.30,TcCLB.503689.4,TcCLB.503801.20,TcCLB.503819.10,TcCLB.503893.30,TcCLB.503897.120,TcCLB.503897.170,TcCLB.503897.40,Tc…	5.2	1.31	2.42	1.14624e-10	1.26086e-09	2.52173e-09	8.89933
Cell_comp	Down	GO:0031410	cytoplasmic vesicle	149	23	TcCLB.408437.20,TcCLB.503893.30,TcCLB.503899.119,TcCLB.505945.20,TcCLB.506025.14,TcCLB.506211.160,TcCLB.506399.89,TcCLB.506563.40,TcCLB.506755.250,TcCLB.506893.100,TcCLB.506933.60,TcCLB.507089.270,TcCLB.507483.39,TcCLB.508209.100,TcCLB.508209.120,TcCLB.508647.200,TcCLB.508719.30,TcCLB.509233.180,TcCLB.509351.10,TcCLB.509551.30,TcCLB.509585.10,TcCLB.510215.10,TcCLB.510773.20,	15.4	3.92	4.78	1.38251e-08	1.01384e-07	3.04152e-07	6.99403
Cell_comp	Down	GO:0005694	chromosome	325	35	TcCLB.408437.20,TcCLB.419043.10,TcCLB.503571.10,TcCLB.504089.60,TcCLB.504431.64,TcCLB.506211.160,TcCLB.506351.20,TcCLB.506519.130,TcCLB.506563.40,TcCLB.506735.10,TcCLB.506885.340,TcCLB.506925.300,TcCLB.506945.240,TcCLB.507089.270,TcCLB.507105.50,TcCLB.507671.30,TcCLB.507831.70,TcCLB.508277.120,TcCLB.508719.30,TcCLB.509141.40,TcCLB.509149.40,TcCLB.509149.60,TcCLB.509233.180,TcCLB.509543.50,TcCLB.5…	10.8	2.74	3.24	3.82596e-08	2.10428e-07	8.41712e-07	6.6769
Cell_comp	Down	GO:0005829	cytosol	149	22	TcCLB.503899.119,TcCLB.504119.29,TcCLB.505843.20,TcCLB.506925.300,TcCLB.507483.39,TcCLB.507533.10,TcCLB.508041.30,TcCLB.508207.100,TcCLB.508207.240,TcCLB.509099.50,TcCLB.509139.10,TcCLB.509149.40,TcCLB.509149.60,TcCLB.509165.40,TcCLB.509381.20,TcCLB.509583.4,TcCLB.510431.274,TcCLB.510719.260,TcCLB.511001.18,TcCLB.511001.9,TcCLB.511067.20,TcCLB.511181.90,	14.8	3.75	4.51	6.61572e-08	2.91092e-07	1.45546e-06	6.53597
Cell_comp	Down	GO:0005622	intracellular anatomical structure	4631	220	TcCLB.399033.19,TcCLB.408437.20,TcCLB.409117.10,TcCLB.419043.10,TcCLB.421321.9,TcCLB.436521.9,TcCLB.484299.10,TcCLB.485889.4,TcCLB.503419.50,TcCLB.503453.10,TcCLB.503453.4,TcCLB.503453.64,TcCLB.503487.50,TcCLB.503515.20,TcCLB.503571.10,TcCLB.503579.70,TcCLB.503629.10,TcCLB.503653.30,TcCLB.503653.50,TcCLB.503653.70,TcCLB.503689.30,TcCLB.503689.4,TcCLB.503801.20,TcCLB.503819.10,TcCLB.503841.10,TcCL…	4.8	1.21	2.19	1.08035e-07	3.96129e-07	2.37677e-06	6.40216
Cell_comp	Down	GO:0032991	protein-containing complex	868	64	TcCLB.409117.10,TcCLB.485889.4,TcCLB.503453.10,TcCLB.503515.20,TcCLB.503579.70,TcCLB.503841.10,TcCLB.503893.30,TcCLB.503905.10,TcCLB.504077.30,TcCLB.504125.40,TcCLB.504171.30,TcCLB.504225.20,TcCLB.505843.20,TcCLB.506163.40,TcCLB.506375.110,TcCLB.506399.89,TcCLB.506519.130,TcCLB.506599.10,TcCLB.506603.50,TcCLB.506755.250,TcCLB.506865.50,TcCLB.506867.20,TcCLB.506885.340,TcCLB.506885.430,TcCLB.50692…	7.4	1.87	2.24	2.53167e-07	7.95668e-07	5.56967e-06	6.09927
Cell_comp	Down	GO:0005840	ribosome	326	33	TcCLB.503419.50,TcCLB.503801.20,TcCLB.503897.40,TcCLB.505843.20,TcCLB.506025.14,TcCLB.506519.130,TcCLB.506945.230,TcCLB.507089.270,TcCLB.508041.30,TcCLB.508207.100,TcCLB.508277.120,TcCLB.509149.40,TcCLB.509149.60,TcCLB.509165.40,TcCLB.509233.180,TcCLB.509381.20,TcCLB.509583.4,TcCLB.510101.240,TcCLB.510101.30,TcCLB.510101.430,TcCLB.510123.10,TcCLB.510309.40,TcCLB.510431.274,TcCLB.510565.30,TcCLB.5…	10.1	2.57	2.99	4.2139e-07	1.15882e-06	9.27058e-06	5.93598
Cell_comp	Down	GO:0005739	mitochondrion	1560	94	TcCLB.399033.19,TcCLB.503419.50,TcCLB.503453.10,TcCLB.503515.20,TcCLB.503579.70,TcCLB.503689.4,TcCLB.503893.30,TcCLB.503897.120,TcCLB.503897.170,TcCLB.503899.119,TcCLB.504033.80,TcCLB.504077.30,TcCLB.504125.40,TcCLB.504225.20,TcCLB.504625.99,TcCLB.504867.70,TcCLB.505941.30,TcCLB.505943.30,TcCLB.505945.10,TcCLB.505945.20,TcCLB.505945.30,TcCLB.506207.50,TcCLB.506211.160,TcCLB.506289.30,TcCLB.506375…	6	1.53	1.87	2.74847e-06	6.71847e-06	6.04663e-05	5.17273
Cell_comp	Down	GO:0005730	nucleolus	270	19	TcCLB.485889.4,TcCLB.503653.30,TcCLB.503653.50,TcCLB.503905.30,TcCLB.504431.64,TcCLB.505945.10,TcCLB.506519.130,TcCLB.506755.230,TcCLB.506933.60,TcCLB.506945.230,TcCLB.508277.120,TcCLB.508347.10,TcCLB.508989.30,TcCLB.509149.40,TcCLB.509149.60,TcCLB.510311.110,TcCLB.510859.10,TcCLB.511067.20,TcCLB.511573.58,	7	1.79	1.91	0.00982712	0.0196542	0.216197	1.70654
Mol_func	Down	GO:0003735	ribosome	149	23	TcCLB.503801.20,TcCLB.505843.20,TcCLB.506025.14,TcCLB.506945.230,TcCLB.508041.30,TcCLB.508207.100,TcCLB.508277.120,TcCLB.509149.40,TcCLB.509149.60,TcCLB.509165.40,TcCLB.509381.20,TcCLB.509583.4,TcCLB.510101.240,TcCLB.510101.30,TcCLB.510101.430,TcCLB.510309.40,TcCLB.510431.274,TcCLB.510999.39,TcCLB.511001.18,TcCLB.511001.9,TcCLB.511067.20,TcCLB.511145.46,TcCLB.511181.100,	15.4	3.92	4.78	1.38251e-08	4.28578e-07	4.28578e-07	6.36797
Mol_func	Down	GO:0005198	structural molecule activity	178	24	TcCLB.503801.20,TcCLB.505843.20,TcCLB.506025.14,TcCLB.506563.40,TcCLB.506945.230,TcCLB.508041.30,TcCLB.508207.100,TcCLB.508277.120,TcCLB.509149.40,TcCLB.509149.60,TcCLB.509165.40,TcCLB.509381.20,TcCLB.509583.4,TcCLB.510101.240,TcCLB.510101.30,TcCLB.510101.430,TcCLB.510309.40,TcCLB.510431.274,TcCLB.510999.39,TcCLB.511001.18,TcCLB.511001.9,TcCLB.511067.20,TcCLB.511145.46,TcCLB.511181.100,	13.5	3.42	4.08	9.75682e-08	1.51231e-06	3.02462e-06	5.82036
Mol_func	Down	GO:0022857	transmembrane transporter activity	181	20	TcCLB.503579.70,TcCLB.504125.40,TcCLB.504225.20,TcCLB.505945.90,TcCLB.506163.40,TcCLB.506211.160,TcCLB.506375.110,TcCLB.506755.250,TcCLB.506867.20,TcCLB.506945.240,TcCLB.509011.54,TcCLB.509129.10,TcCLB.509141.40,TcCLB.509233.180,TcCLB.510293.54,TcCLB.510309.20,TcCLB.510759.120,TcCLB.510773.20,TcCLB.511687.10,TcCLB.511687.19,	11	2.81	3.19	2.56738e-05	0.000265296	0.000795889	3.57627
Mol_func	Down	GO:0008289	lipid binding	24	5	TcCLB.408437.29,TcCLB.503579.70,TcCLB.504125.40,TcCLB.506599.10,TcCLB.506603.50,	20.8	5.29	6.52	0.00209137	0.0162081	0.0648323	1.79027
Mol_func	Down	GO:0003924	GTPase activity	59	7	TcCLB.503689.10,TcCLB.503689.4,TcCLB.506563.40,TcCLB.508169.20,TcCLB.508169.9,TcCLB.510077.40,TcCLB.510963.90,	11.9	3.01	3.35	0.00802339	0.04653	0.248725	1.33227
Mol_func	Down	GO:0016491	oxidoreductase activity	230	17	TcCLB.484299.10,TcCLB.503899.119,TcCLB.506399.89,TcCLB.506519.130,TcCLB.507089.270,TcCLB.507831.70,TcCLB.507875.20,TcCLB.508207.240,TcCLB.508265.10,TcCLB.509011.54,TcCLB.509099.50,TcCLB.509351.10,TcCLB.510215.10,TcCLB.510759.120,TcCLB.511037.20,TcCLB.511179.120,TcCLB.511575.60,	7.4	1.88	2.01	0.0090058	0.04653	0.27918	1.33227
Mol_func	Down	GO:0003723	RNA binding	427	26	TcCLB.421321.9,TcCLB.503419.50,TcCLB.503801.20,TcCLB.504089.60,TcCLB.504165.20,TcCLB.506599.10,TcCLB.506603.50,TcCLB.506933.60,TcCLB.507671.30,TcCLB.508041.30,TcCLB.508277.120,TcCLB.508515.20,TcCLB.508989.30,TcCLB.509149.40,TcCLB.509149.60,TcCLB.509381.20,TcCLB.509831.36,TcCLB.510105.50,TcCLB.510431.274,TcCLB.510859.10,TcCLB.510963.90,TcCLB.511067.20,TcCLB.511181.70,TcCLB.511409.10,TcCLB.511559.1…	6.1	1.55	1.64	0.0168896	0.0747969	0.523578	1.12612
Mol_func	Down	GO:0030555	RNA modification guide activity	1	1	TcCLB.510105.50,	100	25.4	inf	0.0393678	0.15255	1	0.816587
