# Supplementary material for: RNA-Seq reveals that overexpression of TcUBP1 switches the gene expression pattern toward that of the infective form of Trypanosoma cruzi
Source: J Biol Chem. 2023 Mar 17;299(5):104623. doi: 10.1016/j.jbc.2023.104623 (PMC10141520; doi:10.1016/j.jbc.2023.104623)
Supplement: Supplemental files S1–S7 [file mmc2.zip › Supp. File 4.xlsx]

## Sheet: Sheet1
Upregulated genes								Downregulated genes
Annotation Cluster 1		Enrichment Score: 66.63	Count	P_Value	Fold Change	FDR		Annotation Cluster 1		Enrichment Score: 2.52	Count	P_Value	Fold Change	FDR
	INTERPRO	Trypanosome sialidase	139	2.3e-74	6.2	4.5e-72			INTERPRO	Mitochondrial substrate/solute carrier	6	0.0027	6.2	0.18
	INTERPRO	Trans-sialidase, conserved site	132	3.4e-70	6.2	3.3e-68			PFAM	Mitochondrial carrier protein	6	0.0028	6.1	0.19
	INTERPRO	Concanavalin A-like lectin/glucanase, subgroup	136	2.6e-69	5.9	1.7e-67			INTERPRO	Mitochondrial carrier domain	6	0.0037	5.8	0.18
	PFAM	Trans-sialidase of Trypanosoma hydrophobic C-terminal	132	1.2e-67	5.8	1.2e-65		Annotation Cluster 2		Enrichment Score: 2.49	Count	P_Value	Fold Change	FDR
	INTERPRO	Sialidases	130	2.9e-65	5.8	1.4e-63			INTERPRO	40S ribosomal protein S1/3, eukaryotes	3	0.0032	33	0.18
	PFAM	BNR repeat-like domain	130	9.2e-63	5.4	4.7e-61			INTERPRO	Ribosomal protein S3Ae	3	0.0032	33	0.18
	INTERPRO	Sialidase family	119	5.8e-62	6.1	2.2e-60			PFAM	Ribosomal S3Ae family	3	0.0033	32	0.19
Annotation Cluster 2		Enrichment Score: 2.1	Count	P_Value	Fold Change	FDR		Annotation Cluster 3		Enrichment Score: 1.04	Count	P_Value	Fold Change	FDR
	INTERPRO	Protein kinase, catalytic domain	27	0.0025	1.9	0.054			INTERPRO	Small GTP-binding protein domain	6	0.025	3.6	0.97
	INTERPRO	Protein kinase, ATP binding site	18	0.0083	2	0.16			INTERPRO	Elongation factor, GTP-binding domain	3	0.17	4	1
	PFAM	Protein kinase domain	25	0.0099	1.7	0.2			PFAM	Elongation factor Tu GTP binding domain	3	0.17	3.9	1
	INTERPRO	Protein kinase-like domain	27	0.012	1.7	0.2		Annotation Cluster 4		Enrichment Score: 0.57	Count	P_Value	Fold Change	FDR
	INTERPRO	Serine/threonine-protein kinase, active site	20	0.014	1.8	0.23			INTERPRO	Dispersed gene family protein 1, C-terminal	8	0.12	1.9	1
Annotation Cluster 3		Enrichment Score: 0.99	Count	P_Value	Fold Change	FDR			PFAM	Dispersed gene family protein 1 of Trypanosoma cruzi C-terminus	8	0.12	1.9	1
	PFAM	RNA recognition motif. (a.k.a. RRM, RBD, or RNP domain)	9	0.076	2	0.96			INTERPRO	Dispersed gene family protein 1, domain 5	8	0.14	1.9	1
	INTERPRO	RNA recognition motif domain	9	0.086	2	0.97			PFAM	Dispersed gene family protein 1 of Trypanosoma cruzi region 5	8	0.14	1.8	1
	INTERPRO	Nucleotide-binding, alpha-beta plait	9	0.17	1.7	0.97			INTERPRO	Dispersed gene family protein 1, domain 4	6	0.38	1.5	1
Annotation Cluster 4		Enrichment Score: 0.51	Count	P_Value	Fold Change	FDR			PFAM	Dispersed gene family protein 1 of Trypanosoma cruzi region 4	6	0.39	1.5	1
	INTERPRO	ABC transporter A, ABCA	3	0.032	10	0.48			INTERPRO	Parallel beta-helix repeat	4	0.76	1	1
	INTERPRO	ABC transporter, conserved site	3	0.33	2.6	0.97			INTERPRO	Pectin lyase fold/virulence factor	4	0.85	0.85	1
	PFAM	ABC transporter	3	0.54	1.7	1		Annotation Cluster 5		Enrichment Score: 0.26	Count	P_Value	Fold Change	FDR
	INTERPRO	ABC transporter-like	3	0.56	1.6	0.97			INTERPRO	G-protein beta WD-40 repeat	3	0.2	3.6	1
	INTERPRO	AAA+ ATPase domain	4	0.95	0.65	0.97			INTERPRO	WD40 repeat, conserved site	3	0.42	2.1	1
Annotation Cluster 5		Enrichment Score: 0.48	Count	P_Value	Fold Change	FDR			PFAM	WD domain, G-beta repeat	3	0.72	1.2	1
	INTERPRO	Serine/threonine-specific protein phosphatase/bis(5-nucleosyl)-tetraphosphatase	4	0.21	2.5	0.97			INTERPRO	WD40 repeat	3	0.91	0.75	1
	INTERPRO	Metallophosphoesterase domain	4	0.4	1.7	0.97			INTERPRO	WD40/YVTN repeat-like-containing domain	3	0.96	0.61	1
	PFAM	Calcineurin-like phosphoesterase	4	0.45	1.6	1
