# Supplementary material for: RNA-Seq reveals that overexpression of TcUBP1 switches the gene expression pattern toward that of the infective form of Trypanosoma cruzi
Source: J Biol Chem. 2023 Mar 17;299(5):104623. doi: 10.1016/j.jbc.2023.104623 (PMC10141520; doi:10.1016/j.jbc.2023.104623)
Supplement: Supplemental files S1–S7 [file mmc2.zip › Supp. File 5.xlsx]

## Sheet: Table S5
No.	id	UBP1vsE	TvsE	TvsA	EvsA	MTvsE	EvsMT	EvsUBP1	EvsT	AvsT	AvsE
1	TcCLB.398343.9	0.839861	2.9212	-2.45488	-5.37608	-0.819232	-1.22066	1.19067	0.342325	-0.407352	-0.186009
2	TcCLB.403789.9	-0.69697	0.284278	-0.790595	-1.07487	1.57849	0.633516	-1.43478	3.51768	-1.26487	-0.930342
3	TcCLB.407477.10	0.649441	-0.82107	0.711248	1.53232	0.538008	1.85871	1.53978	-1.21792	1.40598	0.652606
4	TcCLB.407477.40	-0.396204	-1.0518	-0.531867	0.519933	-1.35577	-0.73759	-2.52395	-0.950752	-1.88017	1.92333
5	TcCLB.407477.50	-0.503957	-1.6981	0.483377	2.18148	-0.844103	-1.18469	-1.98429	-0.588893	2.06878	0.458405
6	TcCLB.408437.20	-1.40546	0.850956	2.39966	1.5487	-1.26042	-0.793386	-0.71151	1.17515	0.416726	0.645702
7	TcCLB.408437.29	-1.07173	0.418214	-0.86825	-1.28646	-0.914185	-1.09387	-0.933073	2.39112	-1.15174	-0.777325
8	TcCLB.408573.5	-1.63985	1.54068	4.72678	3.1861	1.40075	0.713906	-0.60981	0.649063	0.21156	0.313863
9	TcCLB.411427.10	0.507517	1.70287	0.768967	-0.933904	0.810784	1.23337	1.97038	0.587244	1.30045	-1.07077
10	TcCLB.411427.30	-1.00424	0.400978	-0.574394	-0.975373	-0.116171	-8.60798	-0.995777	2.4939	-1.74096	-1.02525
11	TcCLB.411427.49	-1.09979	0.245299	-0.734362	-0.97966	-0.725675	-1.37803	-0.909268	4.07666	-1.36173	-1.02076
12	TcCLB.413977.10	-0.359815	-1.39363	-0.459289	0.934337	0.339187	2.94822	-2.77921	-0.717552	-2.17728	1.07028
13	TcCLB.417091.10	-0.618556	0.620977	-0.577335	-1.19831	0.482553	2.07231	-1.61667	1.61037	-1.7321	-0.834507
14	TcCLB.418613.20	0.714539	2.51402	3.54295	1.02893	1.31604	0.759858	1.3995	0.39777	0.282251	0.971882
15	TcCLB.421321.9	-1.16493	0.33178	-0.323975	-0.655754	0.492863	2.02896	-0.858421	3.01405	-3.08666	-1.52496
16	TcCLB.424889.10	0.983953	2.82738	1.97105	-0.856333	-0.971204	-1.02965	1.01631	0.353684	0.507344	-1.16777
17	TcCLB.427247.10	1.23069	1.77815	0.705553	-1.0726	2.44201	0.409499	0.812555	0.562383	1.41733	-0.932317
18	TcCLB.428999.20	-0.945023	0.555737	1.37036	0.814621	6.61934	0.151072	-1.05818	1.79941	0.729736	1.22757
19	TcCLB.428999.30	-0.209388	-0.723543	1.22046	1.94401	-1.92658	-0.519054	-4.77582	-1.38209	0.819361	0.514402
20	TcCLB.430605.40	0.301847	-2.01006	-0.957713	1.05235	-0.836332	-1.1957	3.31293	-0.497497	-1.04415	0.950256
21	TcCLB.430895.10	0.938641	1.34302	2.5321	1.18908	0.0419239	23.8528	1.06537	0.744591	0.39493	0.840989
22	TcCLB.432787.10	-0.338407	-0.930582	-0.458023	0.472559	-0.72964	-1.37054	-2.95502	-1.0746	-2.18329	2.11614
23	TcCLB.434931.10	-0.259444	0.563504	1.56227	0.998764	1.91575	0.52199	-3.8544	1.77461	0.640095	1.00124
24	TcCLB.436521.9	-1.38583	-2.84132	-1.34777	1.49355	-3.1558	-0.316877	-0.721589	-0.351949	-0.741965	0.669547
25	TcCLB.436535.10	-0.746325	-0.455993	0.796345	1.25234	-0.0327129	-30.569	-1.3399	-2.19302	1.25574	0.798507
26	TcCLB.437121.9	-0.35491	-0.787802	-1.08453	-0.296725	-0.408617	-2.44728	-2.81762	-1.26935	-0.922061	-3.37013
27	TcCLB.438147.18	-0.391418	-1.1276	-0.507388	0.620208	-0.123675	-8.08569	-2.55481	-0.886843	-1.97088	1.61236
28	TcCLB.438923.10	1.04265	-1.5274	-2.10007	-0.572679	1.99714	0.500715	0.959097	-0.65471	-0.476174	-1.74618
29	TcCLB.441401.10	-0.983283	2.6596	-1.0424	-3.702	-0.870852	-1.1483	-1.017	0.375997	-0.959321	-0.270124
30	TcCLB.447255.10	-0.678991	-1.4507	-0.506549	0.944149	-2.70379	-0.369852	-1.47277	-0.689323	-1.97414	1.05915
31	TcCLB.448197.10	0.472094	7.73366	2.89375	-4.83991	1.8601	0.537606	2.11822	0.129305	0.345572	-0.206616
32	TcCLB.448387.9	-0.97529	0.421768	-0.564362	-0.986131	-0.296333	-3.37458	-1.02534	2.37097	-1.77191	-1.01406
33	TcCLB.455171.9	2.67	6.43217	3.54422	-2.88795	-0.478493	-2.08989	0.374532	0.155469	0.282149	-0.346267
34	TcCLB.456097.30	-1.24424	-1.16747	-0.605966	0.5615	0.472907	2.11458	-0.803702	-0.856556	-1.65026	1.78095
35	TcCLB.458015.4	-0.753958	-0.996926	-1.40242	-0.405493	-0.258211	-3.8728	-1.32633	-1.00308	-0.713054	-2.46613
36	TcCLB.459793.10	1.01288	-0.95806	2.64084	3.5989	0.736375	1.358	0.987281	-1.04378	0.378667	0.277863
37	TcCLB.460061.20	2.04792	6.07685	2.95061	-3.12624	1.55995	0.641045	0.488301	0.164559	0.338913	-0.319873
38	TcCLB.464807.10	0.489312	2.47578	3.37457	0.89879	2.55642	0.391172	2.04369	0.403913	0.296334	1.11261
39	TcCLB.468217.30	0.528431	2.22706	1.48863	-0.738424	0.420696	2.37701	1.8924	0.449023	0.671758	-1.35423
40	TcCLB.469435.10	-0.377585	-0.268166	-0.618036	-0.34987	-1.68058	-0.595032	-2.64841	-3.72903	-1.61803	-2.85821
41	TcCLB.482369.29	0.575297	0.877526	4.32461	3.44708	-0.549299	-1.8205	1.73823	1.13957	0.231235	0.2901
42	TcCLB.482471.10	-0.971342	-1.78594	-0.734706	1.05123	-0.715602	-1.39743	-1.0295	-0.559929	-1.36109	0.951263
43	TcCLB.484299.10	-1.09655	-1.4514	-0.760443	0.690954	-1.84435	-0.542197	-0.911954	-0.688991	-1.31502	1.44727
44	TcCLB.485889.4	-1.17694	0.497717	-0.571388	-1.0691	-0.160906	-6.21479	-0.849662	2.00917	-1.75013	-0.935362
45	TcCLB.498829.10	-1.28557	4.28606	2.84669	-1.43937	-0.72956	-1.37069	-0.777865	0.233315	0.351286	-0.694748
46	TcCLB.503401.40	-0.44862	1.38714	-0.563136	-1.95028	-0.400472	-2.49705	-2.22906	0.720908	-1.77577	-0.512748
47	TcCLB.503405.10	-0.705862	0.305172	1.48514	1.17996	1.06133	0.942211	-1.41671	3.27684	0.673339	0.847483
48	TcCLB.503409.10	0.580214	1.62566	0.661347	-0.964315	2.28336	0.437951	1.7235	0.615134	1.51207	-1.03701
49	TcCLB.503419.30	-1.09083	-4.22447	-0.728006	3.49646	-4.4484	-0.2248	-0.916734	-0.236716	-1.37361	0.286004
50	TcCLB.503419.50	-1.09157	-2.55303	-1.03909	1.51394	-0.549574	-1.81959	-0.916115	-0.391692	-0.962381	0.660528
51	TcCLB.503419.60	0.569391	0.372152	-0.443997	-0.816149	1.27432	0.784734	1.75626	2.68707	-2.25227	-1.22527
52	TcCLB.503433.30	-0.870684	-0.655319	0.486404	1.14172	-1.26702	-0.789257	-1.14852	-1.52597	2.0559	0.875869
53	TcCLB.503447.20	0.35776	2.93267	4.23175	1.29908	3.15012	0.317449	2.79517	0.340986	0.236309	0.769777
54	TcCLB.503447.50	1.3978	-2.37511	1.99744	4.37255	0.347828	2.87498	0.715412	-0.421034	0.500641	0.2287
55	TcCLB.503447.60	-0.744405	-8.16283	-3.31202	4.85081	0.0666897	14.9948	-1.34335	-0.122506	-0.30193	0.206151
56	TcCLB.503449.10	-0.73844	-1.40463	-0.579077	0.825556	-1.22521	-0.816185	-1.35421	-0.71193	-1.72689	1.2113
57	TcCLB.503449.14	-0.260569	-2.12005	-0.868407	1.25165	-1.18459	-0.844175	-3.83776	-0.471686	-1.15153	0.798948
58	TcCLB.503453.100	0.780006	-1.31299	-0.823915	0.489079	1.11218	0.899138	1.28204	-0.761618	-1.21372	2.04466
59	TcCLB.503453.64	-1.22803	-0.489836	-0.877641	-0.387805	-1.12959	-0.88528	-0.814314	-2.0415	-1.13942	-2.57861
60	TcCLB.503453.90	-0.234428	0.154365	-0.454002	-0.608368	-0.888362	-1.12567	-4.26571	6.47814	-2.20263	-1.64374
61	TcCLB.503455.10	0.961995	1.62746	0.671993	-0.955469	0.349192	2.86375	1.03951	0.614453	1.48811	-1.04661
62	TcCLB.503479.40	0.544965	1.69026	0.778569	-0.911693	1.55488	0.643138	1.83498	0.591624	1.28441	-1.09686
63	TcCLB.503479.60	0.700285	2.22365	0.788199	-1.43545	-0.262517	-3.80928	1.42799	0.44971	1.26872	-0.696643
64	TcCLB.503487.20	-0.238592	-1.20939	-0.244731	0.964658	-0.0587421	-17.0236	-4.19126	-0.826864	-4.08612	1.03664
65	TcCLB.503487.30	0.252135	-1.97563	0.502682	2.47831	-1.89321	-0.528203	3.96613	-0.506168	1.98933	0.4035
66	TcCLB.503487.40	-0.566717	-0.73481	-0.519211	0.215599	0.0455613	21.9484	-1.76455	-1.3609	-1.926	4.63823
67	TcCLB.503487.50	-1.56419	-0.356929	1.07327	1.4302	-2.05648	-0.486268	-0.63931	-2.80168	0.931733	0.699204
68	TcCLB.503487.60	-0.693012	-1.45377	-0.685739	0.768031	-0.139792	-7.15349	-1.44298	-0.687866	-1.45828	1.30203
69	TcCLB.503527.10	0.228456	-0.77862	0.845735	1.62435	-0.298631	-3.34862	4.37721	-1.28432	1.1824	0.615629
70	TcCLB.503529.30	0.869931	-0.749563	-0.424207	0.325356	0.47371	2.111	1.14952	-1.33411	-2.35734	3.07356
71	TcCLB.503557.40	-0.620714	0.437314	-0.447842	-0.885156	1.47797	0.676605	-1.61105	2.28669	-2.23293	-1.12974
72	TcCLB.503575.27	-0.349228	-0.174	-0.770082	-0.596082	-0.850595	-1.17565	-2.86346	-5.74712	-1.29856	-1.67762
73	TcCLB.503579.110	-0.57165	-0.146638	-0.710721	-0.564084	0.100498	9.95044	-1.74932	-6.81953	-1.40702	-1.77279
74	TcCLB.503579.130	-0.397573	0.206184	-0.475427	-0.681611	-0.343729	-2.90927	-2.51526	4.85004	-2.10337	-1.46711
75	TcCLB.503579.20	-0.430396	-0.116225	1.08809	1.20432	-1.14082	-0.876566	-2.32344	-8.60402	0.919038	0.830345
76	TcCLB.503579.60	-0.245097	-0.848883	-1.24527	-0.396386	-1.21793	-0.821065	-4.08002	-1.17802	-0.803039	-2.5228
77	TcCLB.503579.70	-1.9568	-2.35056	-0.427026	1.92354	-1.41757	-0.705431	-0.511039	-0.42543	-2.34178	0.519876
78	TcCLB.503599.10	0.350476	-0.527484	0.784705	1.31219	0.958061	1.04377	2.85326	-1.89579	1.27436	0.762085
79	TcCLB.503599.40	-0.332513	-0.413914	-1.21165	-0.797733	0.640846	1.56044	-3.0074	-2.41596	-0.825323	-1.25355
80	TcCLB.503613.30	-0.241311	0.204234	-0.340452	-0.544687	-1.1244	-0.889363	-4.14403	4.89634	-2.93727	-1.83592
81	TcCLB.503613.40	-0.84951	-1.32881	-0.871428	0.457379	-1.92137	-0.520462	-1.17715	-0.752555	-1.14754	2.18637
82	TcCLB.503613.60	-0.308147	0.341668	-0.409215	-0.750884	0.343148	2.9142	-3.2452	2.92681	-2.4437	-1.33176
83	TcCLB.503613.79	-0.32137	1.2137	0.668793	-0.544911	-0.283238	-3.53059	-3.11168	0.823924	1.49523	-1.83516
84	TcCLB.503615.10	0.616958	0.380034	0.990677	0.610643	-0.657227	-1.52154	1.62086	2.63134	1.00941	1.63762
85	TcCLB.503627.20	-0.353867	0.771694	0.405656	-0.366038	1.55275	0.644018	-2.82592	1.29585	2.46514	-2.73196
86	TcCLB.503639.10	0.402566	-1.05037	-2.0692	-1.01883	-1.38773	-0.720601	2.48407	-0.952046	-0.483278	-0.981514
87	TcCLB.503643.30	-0.49289	-0.283432	1.75932	2.04276	-1.03364	-0.967454	-2.02885	-3.52818	0.5684	0.489535
88	TcCLB.503651.10	0.877322	0.247183	0.97941	0.732227	-0.254167	-3.93442	1.13983	4.04559	1.02102	1.3657
89	TcCLB.503653.70	-1.34987	0.549178	-0.683444	-1.23262	-1.81434	-0.551163	-0.740811	1.8209	-1.46318	-0.811279
90	TcCLB.503653.90	-1.2848	0.193179	-0.531507	-0.724686	-0.0339877	-29.4224	-0.778328	5.17654	-1.88144	-1.37991
91	TcCLB.503671.10	-1.00218	-1.24355	-0.481257	0.762296	-0.532473	-1.87803	-0.99783	-0.804147	-2.07789	1.31183
92	TcCLB.503689.30	-1.56243	-0.498491	0.906584	1.40508	0.167625	5.96571	-0.64003	-2.00605	1.10304	0.711705
93	TcCLB.503697.120	0.831551	1.08389	0.529822	-0.554063	3.20717	0.311801	1.20257	0.922607	1.88743	-1.80485
94	TcCLB.503697.40	0.425462	-0.824875	0.653961	1.47884	0.491657	2.03394	2.35039	-1.2123	1.52914	0.676207
95	TcCLB.503717.10	2.19195	-0.999632	4.65642	5.65605	0.144144	6.9375	0.456216	-1.00037	0.214757	0.176802
96	TcCLB.503747.40	1.70872	1.66678	-1.74412	-3.4109	0.619263	1.61482	0.585234	0.599958	-0.573356	-0.293178
97	TcCLB.503755.10	-0.282256	0.427896	-0.340481	-0.768377	0.334309	2.99124	-3.54288	2.33702	-2.93702	-1.30145
98	TcCLB.503755.54	-0.20714	0.626047	-0.678473	-1.30452	-0.365072	-2.73919	-4.82764	1.59732	-1.4739	-0.766565
99	TcCLB.503757.20	-0.437969	-0.282013	1.15968	1.44169	-0.617127	-1.62041	-2.28327	-3.54594	0.862309	0.693631
100	TcCLB.503759.10	1.01729	7.54208	5.80052	-1.74156	1.03834	0.963077	0.983007	0.132589	0.172398	-0.574199
101	TcCLB.503767.10	0.883916	4.79205	2.62131	-2.17074	2.30942	0.433009	1.13133	0.208679	0.381488	-0.460673
102	TcCLB.503767.5	-0.336394	2.09519	-1.1091	-3.20429	-0.835826	-1.19642	-2.97271	0.477285	-0.901632	-0.312082
103	TcCLB.503779.40	0.192395	-0.269129	0.369312	0.63844	-0.00297158	-336.521	5.19763	-3.71569	2.70774	1.56632
104	TcCLB.503789.60	0.577043	-1.53187	0.509727	2.04159	-0.558215	-1.79143	1.73297	-0.652799	1.96184	0.489814
105	TcCLB.503801.30	-0.359581	-0.620013	-0.396616	0.223397	-0.530555	-1.88482	-2.78102	-1.61287	-2.52133	4.47634
106	TcCLB.503801.50	-0.618875	-0.533989	-1.04791	-0.513923	-0.707373	-1.41368	-1.61583	-1.8727	-0.954279	-1.94582
107	TcCLB.503803.20	1.33679	1.22697	0.475619	-0.751354	1.48593	0.672979	0.748059	0.815014	2.10252	-1.33093
108	TcCLB.503805.3	1.51142	1.16022	0.566982	-0.593236	0.742853	1.34616	0.66163	0.861907	1.76373	-1.68567
109	TcCLB.503805.40	0.241359	0.828783	-0.365951	-1.19473	-0.478138	-2.09145	4.1432	1.20659	-2.73261	-0.837007
110	TcCLB.503805.9	0.302585	0.326918	-0.606131	-0.933049	-0.150589	-6.64061	3.30486	3.05887	-1.64981	-1.07176
111	TcCLB.503811.50	-1.04664	-0.389779	-0.876067	-0.486288	-1.35722	-0.736803	-0.95544	-2.56556	-1.14146	-2.05639
112	TcCLB.503811.70	-0.73441	-1.04492	-0.47456	0.570361	-1.44336	-0.692829	-1.36164	-0.95701	-2.10721	1.75328
113	TcCLB.503813.10	0.64139	0.770953	0.401014	-0.369938	2.0092	0.49771	1.55911	1.2971	2.49368	-2.70316
114	TcCLB.503819.10	-1.25884	-1.4444	-0.786117	0.65828	-1.00817	-0.991899	-0.794382	-0.69233	-1.27207	1.51911
115	TcCLB.503821.10	0.285172	-0.39989	-0.914301	-0.514412	-0.895531	-1.11666	3.50666	-2.50069	-1.09373	-1.94397
116	TcCLB.503841.60	0.198951	0.669635	-0.434117	-1.10375	0.543691	1.83928	5.02636	1.49335	-2.30353	-0.906001
117	TcCLB.503855.40	0.297678	-0.703514	0.60225	1.30576	-0.123766	-8.07974	3.35934	-1.42144	1.66044	0.765835
118	TcCLB.503865.30	0.29502	0.410598	-0.569989	-0.980587	-0.776407	-1.28798	3.3896	2.43547	-1.75442	-1.0198
119	TcCLB.503865.50	0.24477	-0.396907	-0.839952	-0.443045	-0.322483	-3.10094	4.08546	-2.51948	-1.19054	-2.25711
120	TcCLB.503865.70	0.870014	0.70818	1.60008	0.891905	1.2884	0.776158	1.14941	1.41207	0.624967	1.1212
121	TcCLB.503881.39	-0.351796	0.545726	-0.799683	-1.34541	-1.05677	-0.946279	-2.84256	1.83242	-1.2505	-0.743268
122	TcCLB.503887.30	-0.573168	-0.351143	-0.789072	-0.437929	-0.220416	-4.53687	-1.74469	-2.84784	-1.26731	-2.28348
123	TcCLB.503887.40	-0.548653	-1.24814	0.70146	1.9496	-0.488518	-2.04701	-1.82265	-0.801191	1.4256	0.512926
124	TcCLB.503887.70	0.345034	1.22647	0.413268	-0.813207	0.87531	1.14245	2.89826	0.815345	2.41974	-1.2297
125	TcCLB.503893.80	-0.445443	-0.486526	0.554292	1.04082	-0.875427	-1.1423	-2.24496	-2.05539	1.8041	0.960783
126	TcCLB.503897.120	-1.89241	-1.05342	-1.38592	-0.332501	-0.969636	-1.03131	-0.528428	-0.949293	-0.721544	-3.00751
127	TcCLB.503897.20	-1.51261	-1.57898	-0.756003	0.822977	-0.0287428	-34.7913	-0.66111	-0.63332	-1.32275	1.2151
128	TcCLB.503897.30	-1.03026	-0.875506	-0.464256	0.41125	0.941371	1.06228	-0.97063	-1.1422	-2.15398	2.43161
129	TcCLB.503897.60	-0.890177	-0.300798	1.428	1.7288	-0.169049	-5.91545	-1.12337	-3.32449	0.700278	0.578435
130	TcCLB.503899.110	-0.442987	0.475341	0.918516	0.443175	-0.824101	-1.21344	-2.2574	2.10375	1.08871	2.25644
131	TcCLB.503899.119	-1.22484	-2.47944	-0.53815	1.94129	-2.33139	-0.428929	-0.816431	-0.403317	-1.85822	0.515122
132	TcCLB.503899.30	-0.86475	-1.82306	-0.939171	0.883885	-1.69581	-0.589687	-1.1564	-0.548529	-1.06477	1.13137
133	TcCLB.503903.60	-0.917246	-1.36985	-0.672166	0.697683	-1.50052	-0.666436	-1.09022	-0.730008	-1.48773	1.43332
134	TcCLB.503909.84	-0.638555	0.276975	0.862388	0.585413	0.0608253	16.4405	-1.56604	3.61043	1.15957	1.7082
135	TcCLB.503949.40	1.37422	-1.01352	2.32049	3.334	-1.42868	-0.699948	0.727683	-0.986662	0.430944	0.29994
136	TcCLB.503953.50	0.448584	-0.511813	-1.21724	-0.705431	0.22343	4.47568	2.22924	-1.95384	-0.821528	-1.41757
137	TcCLB.503957.10	1.43302	2.13312	4.10703	1.97391	4.46545	0.223941	0.697828	0.468797	0.243485	0.506608
138	TcCLB.503957.120	0.183959	-0.826885	-0.474113	0.352772	0.136896	7.30481	5.436	-1.20936	-2.1092	2.83469
139	TcCLB.503959.20	0.260586	0.35559	-0.260745	-0.616335	-0.542676	-1.84272	3.83751	2.81223	-3.83517	-1.6225
140	TcCLB.503959.40	0.264289	0.20802	0.755796	0.547776	0.079475	12.5826	3.78374	4.80723	1.32311	1.82556
141	TcCLB.503967.10	-0.34713	-1.05479	-0.777183	0.277607	-1.35783	-0.73647	-2.88077	-0.948056	-1.2867	3.60221
142	TcCLB.503971.50	-0.809182	1.5678	2.57483	1.00703	1.94623	0.513814	-1.23582	0.637837	0.388375	0.993017
143	TcCLB.503975.40	0.481296	-1.14246	1.21052	2.35298	0.76911	1.3002	2.07772	-0.875302	0.82609	0.424992
144	TcCLB.503981.30	-0.463923	-1.15125	0.682371	1.83362	0.158197	6.32125	-2.15553	-0.868621	1.46548	0.545369
145	TcCLB.503981.40	-0.466485	-1.40861	-0.5622	0.846408	-0.119925	-8.33852	-2.14369	-0.709921	-1.77873	1.18146
146	TcCLB.503981.70	-0.194239	-0.760238	0.345881	1.10612	-0.797805	-1.25344	-5.1483	-1.31538	2.89117	0.904062
147	TcCLB.503991.10	-0.475193	0.635168	1.07652	0.441354	0.853774	1.17127	-2.10441	1.57439	0.928917	2.26575
148	TcCLB.504005.10	-0.42854	0.460602	-0.53515	-0.995751	-0.224104	-4.46222	-2.33351	2.17107	-1.86864	-1.00427
149	TcCLB.504005.54	-0.74486	-0.733856	0.876834	1.61069	-1.3747	-0.727429	-1.34253	-1.36266	1.14047	0.620852
150	TcCLB.504009.20	-0.511056	-0.196263	-0.632041	-0.435778	-1.11834	-0.894182	-1.95673	-5.09521	-1.58218	-2.29475
151	TcCLB.504011.80	0.458922	-2.11108	1.19612	3.3072	-2.16014	-0.462933	2.17902	-0.473692	0.836033	0.30237
152	TcCLB.504017.20	0.374092	-0.912435	-0.541449	0.370986	-0.0526359	-18.9985	2.67314	-1.09597	-1.8469	2.69552
153	TcCLB.504019.6	-0.351748	-0.347044	-0.724446	-0.377402	-0.351884	-2.84185	-2.84294	-2.88148	-1.38037	-2.64969
154	TcCLB.504029.40	-0.185219	0.422792	-0.579391	-1.00218	1.08109	0.924992	-5.39902	2.36523	-1.72595	-0.997822
155	TcCLB.504029.80	-0.423913	-1.26006	-0.489895	0.770161	-0.806405	-1.24007	-2.35897	-0.793616	-2.04125	1.29843
156	TcCLB.504033.130	-0.422275	-1.9297	-1.16609	0.763614	-2.75498	-0.362979	-2.36813	-0.518214	-0.857567	1.30956
157	TcCLB.504033.21	0.279797	-0.487925	2.09144	2.57936	-2.04808	-0.488261	3.57402	-2.0495	0.47814	0.387692
158	TcCLB.504033.220	-0.224212	0.184019	-0.750078	-0.934097	-0.000193058	-5179.79	-4.46007	5.43423	-1.33319	-1.07055
159	TcCLB.504033.80	-1.24444	-1.79578	-0.382735	1.41304	-1.30735	-0.764904	-0.803576	-0.556862	-2.61278	0.707692
160	TcCLB.504035.140	0.257014	-1.07879	-0.341344	0.737449	-0.23322	-4.28779	3.89084	-0.926962	-2.9296	1.35603
161	TcCLB.504035.70	0.331362	-0.892765	0.870625	1.76339	-1.16371	-0.859318	3.01784	-1.12012	1.1486	0.56709
162	TcCLB.504039.130	0.321392	0.66835	2.12456	1.45621	0.0364595	27.4277	3.11147	1.49622	0.470686	0.686715
163	TcCLB.504039.180	0.922406	3.87551	4.97277	1.09726	0.956454	1.04553	1.08412	0.258031	0.201095	0.91136
164	TcCLB.504047.20	-0.217351	-0.597179	-0.949682	-0.352503	-1.00382	-0.996196	-4.60086	-1.67454	-1.05298	-2.83685
165	TcCLB.504055.40	-0.572684	-0.914901	-1.32757	-0.412665	0.107908	9.26716	-1.74616	-1.09301	-0.753258	-2.42327
166	TcCLB.504057.11	0.649531	0.167344	-0.283441	-0.450785	4.78238	0.209101	1.53957	5.97571	-3.52807	-2.21835
167	TcCLB.504057.65	0.288522	0.375399	-0.515813	-0.891212	-0.737037	-1.35678	3.46594	2.66383	-1.93869	-1.12207
168	TcCLB.504077.30	-1.08846	-1.35973	-0.634266	0.725467	-1.2519	-0.798789	-0.918732	-0.735438	-1.57662	1.37842
169	TcCLB.504097.10	0.453643	-0.201944	-0.61124	-0.409296	-0.26614	-3.75743	2.20438	-4.95185	-1.63602	-2.44322
170	TcCLB.504103.100	0.594742	-0.163342	-0.42259	-0.259249	-0.74166	-1.34833	1.6814	-6.12213	-2.36636	-3.8573
171	TcCLB.504103.20	-0.457838	-1.11493	-0.608209	0.506717	-0.609311	-1.6412	-2.18418	-0.896921	-1.64417	1.97349
172	TcCLB.504103.50	-0.554739	-0.312939	-0.776839	-0.463899	-1.3364	-0.74828	-1.80265	-3.19551	-1.28727	-2.15564
173	TcCLB.504103.80	-0.296013	-0.513154	-1.30138	-0.788222	-0.109134	-9.16303	-3.37823	-1.94873	-0.768417	-1.26868
174	TcCLB.504111.20	-0.331724	-1.04618	-0.487964	0.558214	-1.248	-0.801281	-3.01455	-0.95586	-2.04933	1.79143
175	TcCLB.504111.30	-0.239564	0.270596	0.773458	0.502862	-0.30929	-3.23321	-4.17425	3.69555	1.2929	1.98862
176	TcCLB.504125.30	0.167923	-0.631902	-0.412096	0.219805	0.482962	2.07056	5.95511	-1.58252	-2.42662	4.54948
177	TcCLB.504125.80	0.401112	-0.832533	-0.280662	0.551871	-0.128032	-7.81052	2.49307	-1.20115	-3.563	1.81202
178	TcCLB.504127.20	1.25457	1.37758	6.77064	5.39307	1.03846	0.962968	0.797087	0.725912	0.147696	0.185423
179	TcCLB.504137.100	-0.965838	-2.02106	-0.525318	1.49574	-0.541479	-1.84679	-1.03537	-0.494789	-1.90361	0.668564
180	TcCLB.504137.160	0.864216	0.193896	0.987972	0.794075	-0.479674	-2.08475	1.15712	5.15739	1.01217	1.25933
181	TcCLB.504137.70	0.622071	0.999959	0.45644	-0.543519	1.15344	0.866975	1.60753	1.00004	2.19087	-1.83986
182	TcCLB.504147.120	-0.349071	-3.19191	-0.695496	2.49642	-1.11074	-0.900299	-2.86474	-0.313292	-1.43782	0.400574
183	TcCLB.504147.160	-0.816682	-1.70108	-0.649529	1.05155	-1.24611	-0.802498	-1.22447	-0.587862	-1.53958	0.950977
184	TcCLB.504147.20	-0.615236	-1.69388	-0.733995	0.959882	-1.15702	-0.864286	-1.62539	-0.590362	-1.36241	1.0418
185	TcCLB.504147.280	0.274958	0.302269	-0.749771	-1.05204	0.640679	1.56084	3.63691	3.30832	-1.33374	-0.950535
186	TcCLB.504147.330	-0.519015	-0.789802	-0.528224	0.261578	0.129384	7.72891	-1.92672	-1.26614	-1.89313	3.82296
187	TcCLB.504147.80	-0.746734	-1.3334	-0.62729	0.706113	-0.61283	-1.63177	-1.33916	-0.749961	-1.59416	1.4162
188	TcCLB.504149.175	-0.954149	1.24665	0.749195	-0.497453	0.210665	4.74688	-1.04805	0.802151	1.33477	-2.01024
189	TcCLB.504149.90	0.170711	1.06446	0.622815	-0.441648	0.771233	1.29663	5.85784	0.939441	1.60561	-2.26425
190	TcCLB.504151.39	0.317677	0.516663	-0.571341	-1.088	-0.0591096	-16.9177	3.14785	1.9355	-1.75027	-0.919115
191	TcCLB.504151.60	0.363625	-0.55148	1.73022	2.2817	-1.02057	-0.979843	2.75008	-1.8133	0.577961	0.43827
192	TcCLB.504153.100	0.450067	1.06752	0.567044	-0.500478	1.3907	0.719062	2.22189	0.936749	1.76353	-1.99809
193	TcCLB.504153.120	-0.559661	-1.85328	-1.42427	0.429011	0.00278067	359.626	-1.7868	-0.539584	-0.702116	2.33094
194	TcCLB.504153.180	-0.363904	-0.996206	0.57634	1.57255	-1.90158	-0.525877	-2.74798	-1.00381	1.73509	0.635912
195	TcCLB.504153.220	-0.683956	-0.400118	-0.89876	-0.498641	-1.15785	-0.863668	-1.46208	-2.49926	-1.11264	-2.00545
196	TcCLB.504153.240	-0.318938	-0.437194	1.21408	1.65128	0.687767	1.45398	-3.1354	-2.28731	0.823668	0.605592
197	TcCLB.504153.250	0.70109	-0.412691	0.457496	0.870187	-1.95878	-0.510522	1.42635	-2.42312	2.18581	1.14918
198	TcCLB.504153.30	-0.776776	0.513357	1.59615	1.0828	-1.34907	-0.741249	-1.28737	1.94796	0.626506	0.923534
199	TcCLB.504153.300	-0.210322	-0.272839	-0.622957	-0.350118	-0.0631479	-15.8358	-4.7546	-3.66516	-1.60525	-2.85618
200	TcCLB.504153.320	0.519233	0.296301	-0.308743	-0.605044	1.18445	0.844272	1.92592	3.37494	-3.23894	-1.65277
201	TcCLB.504153.330	-0.471704	-0.867724	-0.481552	0.386172	-1.02331	-0.977223	-2.11997	-1.15244	-2.07662	2.58952
202	TcCLB.504153.340	-0.242811	-1.10019	-0.571532	0.528659	-0.320421	-3.12089	-4.11843	-0.908933	-1.74968	1.89158
203	TcCLB.504153.370	-0.295079	-0.67854	-0.939589	-0.261049	-0.265415	-3.76768	-3.38893	-1.47375	-1.06429	-3.8307
204	TcCLB.504159.80	-0.564578	-1.05637	-0.717762	0.338605	-1.05469	-0.948145	-1.77123	-0.946641	-1.39322	2.9533
205	TcCLB.504163.10	-0.451296	0.313269	-0.453114	-0.766383	-1.2735	-0.785239	-2.21584	3.19214	-2.20695	-1.30483
206	TcCLB.504163.30	-0.63149	-1.86242	-0.475208	1.38721	-1.58412	-0.631266	-1.58356	-0.536936	-2.10434	0.720871
207	TcCLB.504163.40	-0.405813	-1.18559	2.54809	3.73369	-2.24946	-0.444552	-2.46419	-0.843459	0.39245	0.267832
208	TcCLB.504163.60	-0.59726	-0.51134	1.48506	1.9964	-1.43718	-0.695805	-1.67431	-1.95565	0.673374	0.500902
209	TcCLB.504171.10	-0.465335	0.269503	-0.54477	-0.814273	1.30694	0.765145	-2.14899	3.71053	-1.83564	-1.22809
210	TcCLB.504171.30	-1.11823	-0.385503	-1.13431	-0.748806	-0.524161	-1.90781	-0.894267	-2.59401	-0.881593	-1.33546
211	TcCLB.504171.59	-0.514339	-0.364477	-0.873334	-0.508856	-0.224619	-4.45198	-1.94424	-2.74366	-1.14504	-1.96519
212	TcCLB.504179.40	0.486523	0.183635	-0.262326	-0.44596	-0.493436	-2.0266	2.0554	5.44559	-3.81206	-2.24235
213	TcCLB.504179.69	-1.35243	-0.726319	-1.09169	-0.365374	-0.948377	-1.05443	-0.739411	-1.3768	-0.916008	-2.73692
214	TcCLB.504181.30	-0.553061	-1.33239	-0.831319	0.501076	-1.12137	-0.891766	-1.80812	-0.750528	-1.20291	1.99571
215	TcCLB.504181.50	-0.865972	-1.37142	-1.0264	0.345018	-1.14339	-0.874594	-1.15477	-0.729173	-0.974281	2.8984
216	TcCLB.504203.40	-0.524076	-2.5829	-0.382933	2.19996	-1.58268	-0.631841	-1.90812	-0.387162	-2.61142	0.454553
217	TcCLB.504213.100	0.816587	1.85724	1.22103	-0.636206	2.93856	0.340303	1.22461	0.538433	0.818978	-1.57182
218	TcCLB.504213.110	0.287146	0.687111	-0.394135	-1.08125	0.0781776	12.7914	3.48255	1.45537	-2.5372	-0.924859
219	TcCLB.504213.140	-0.61798	-0.364867	0.592692	0.957559	-1.43114	-0.698742	-1.61817	-2.74073	1.68722	1.04432
220	TcCLB.504215.10	0.463958	0.141152	-0.559064	-0.700215	0.395324	2.52957	2.15537	7.08457	-1.78871	-1.42813
221	TcCLB.504215.59	-0.27078	-0.726561	-1.48809	-0.76153	5.76598	0.173431	-3.69304	-1.37635	-0.672002	-1.31315
222	TcCLB.504219.70	0.768377	0.522952	1.49152	0.968567	0.50913	1.96414	1.30144	1.91222	0.670457	1.03245
223	TcCLB.504225.10	-1.07527	0.282291	-0.656944	-0.939236	-0.791461	-1.26349	-0.929999	3.54244	-1.5222	-1.0647
224	TcCLB.504239.150	-0.503185	0.335963	1.58394	1.24798	1.08919	0.918113	-1.98734	2.97652	0.631337	0.801297
225	TcCLB.504239.20	1.1909	1.99951	5.0558	3.05629	-0.0362646	-27.5751	0.839704	0.500122	0.197793	0.327194
226	TcCLB.504239.280	0.909546	-0.661029	2.77672	3.43775	-0.189089	-5.28851	1.09945	-1.51279	0.360137	0.290888
227	TcCLB.504239.30	0.636977	0.860042	5.55628	4.69623	-0.324256	-3.08398	1.56991	1.16273	0.179977	0.212937
228	TcCLB.504239.350	0.417727	-0.477779	2.46194	2.93972	-0.884955	-1.13	2.39391	-2.09302	0.406184	0.340169
229	TcCLB.504247.20	0.242915	0.177117	-0.802783	-0.9799	-0.165471	-6.04334	4.11667	5.64598	-1.24567	-1.02051
230	TcCLB.504255.30	1.75479	2.6686	1.14128	-1.52732	1.97423	0.506526	0.569869	0.374728	0.876208	-0.654742
231	TcCLB.504277.11	0.88334	1.36162	1.93068	0.56906	-0.156288	-6.39844	1.13207	0.734419	0.517952	1.75729
232	TcCLB.504277.30	0.78584	1.94689	1.07898	-0.867916	0.873097	1.14535	1.27252	0.513639	0.926803	-1.15218
233	TcCLB.504341.20	2.75466	4.76589	2.98924	-1.77665	1.14608	0.872541	0.363022	0.209824	0.334533	-0.562858
234	TcCLB.504343.10	0.68022	2.59727	1.84112	-0.756144	2.60419	0.383997	1.47011	0.38502	0.543147	-1.3225
235	TcCLB.504423.15	0.600432	1.92311	3.29904	1.37592	2.96514	0.337252	1.66547	0.519991	0.303119	0.726784
236	TcCLB.504423.20	-0.649462	-1.46594	-0.354942	1.11099	-0.74177	-1.34813	-1.53974	-0.682158	-2.81736	0.900095
237	TcCLB.504425.100	-0.330217	0.488318	-0.900767	-1.38908	-0.708754	-1.41093	-3.02831	2.04785	-1.11017	-0.719898
238	TcCLB.504425.110	2.90199	3.44898	0.835232	-2.61375	2.02435	0.493986	0.344591	0.289941	1.19727	-0.382592
239	TcCLB.504425.60	-0.497841	-2.54151	-1.12339	1.41812	-1.47185	-0.679416	-2.00867	-0.393467	-0.890161	0.705161
240	TcCLB.504425.80	-0.28317	1.38097	0.634382	-0.746583	0.711181	1.40611	-3.53144	0.724131	1.57634	-1.33944
241	TcCLB.504425.90	0.639141	0.576404	1.03649	0.460083	1.16649	0.857272	1.5646	1.7349	0.964798	2.17352
242	TcCLB.504427.130	-0.421738	0.837903	-0.283718	-1.12162	0.113709	8.79439	-2.37114	1.19346	-3.52463	-0.891567
243	TcCLB.504427.250	-0.529897	-0.999248	-0.657434	0.341814	-0.28869	-3.46393	-1.88716	-1.00075	-1.52107	2.92557
244	TcCLB.504427.40	-0.33858	1.8617	1.05114	-0.810552	-0.492103	-2.03209	-2.95351	0.537145	0.951344	-1.23373
245	TcCLB.504427.64	-0.371797	0.728823	1.47808	0.749255	-0.459653	-2.17555	-2.68964	1.37208	0.676554	1.33466
246	TcCLB.504427.70	-0.507309	-0.9	-1.38393	-0.483935	-1.25013	-0.799917	-1.97119	-1.11111	-0.722577	-2.06639
247	TcCLB.504431.100	0.34569	-0.546928	-2.53544	-1.98851	-0.687242	-1.45509	2.89276	-1.8284	-0.394409	-0.502888
248	TcCLB.504431.64	-1.14388	-1.19551	-0.537999	0.657511	-0.388587	-2.57343	-0.874217	-0.836463	-1.85874	1.52089
249	TcCLB.504507.5	-0.997465	-2.02129	-0.649532	1.37176	-1.405	-0.711744	-1.00254	-0.494733	-1.53957	0.728991
250	TcCLB.504557.60	-0.174026	-0.28837	-0.658883	-0.370513	-0.922154	-1.08442	-5.74626	-3.46777	-1.51772	-2.69896
251	TcCLB.504625.60	0.276443	0.163978	-0.341379	-0.505356	-0.766043	-1.30541	3.61738	6.0984	-2.9293	-1.9788
252	TcCLB.504625.99	-1.2429	-1.17866	-0.470925	0.707737	-2.08977	-0.478521	-0.804568	-0.84842	-2.12348	1.41295
253	TcCLB.504769.10	1.08065	2.36717	3.08758	0.720409	-0.690357	-1.44853	0.925365	0.422445	0.323878	1.3881
254	TcCLB.504867.110	-0.785639	-0.444916	-0.785768	-0.340852	-0.0835983	-11.962	-1.27285	-2.24762	-1.27264	-2.93382
255	TcCLB.504867.30	-0.540775	-0.310326	1.09761	1.40793	-0.499809	-2.00076	-1.8492	-3.22242	0.911071	0.71026
256	TcCLB.504867.70	-1.02069	-1.6259	-0.668839	0.957056	-3.43893	-0.290788	-0.979731	-0.615046	-1.49513	1.04487
257	TcCLB.504883.50	0.256717	-1.48664	-0.450394	1.03624	-0.741207	-1.34915	3.89535	-0.67266	-2.22028	0.965026
258	TcCLB.504883.60	-0.286804	-1.08424	0.297057	1.38129	-0.20288	-4.92903	-3.4867	-0.922308	3.36636	0.723959
259	TcCLB.504929.5	-0.659804	4.253	1.09962	-3.15337	2.8992	0.344923	-1.5156	0.235128	0.909402	-0.317121
260	TcCLB.505007.30	1.06474	1.38367	0.707348	-0.676318	2.13648	0.468059	0.939193	0.722718	1.41373	-1.47859
261	TcCLB.505025.130	0.924959	1.35562	3.59091	2.23529	-0.281299	-3.55494	1.08113	0.737672	0.278481	0.447369
262	TcCLB.505025.137	0.775292	2.0925	5.74913	3.65663	-0.902411	-1.10814	1.28984	0.477897	0.173939	0.273476
263	TcCLB.505025.30	1.14152	2.73947	1.56875	-1.17071	1.34697	0.742406	0.876025	0.365035	0.637449	-0.85418
264	TcCLB.505025.90	0.434102	-0.41605	3.19915	3.6152	-0.279066	-3.58338	2.30361	-2.40355	0.312583	0.27661
265	TcCLB.505123.4	-0.479966	-0.970231	-0.576873	0.393358	0.592977	1.6864	-2.08348	-1.03068	-1.73349	2.54221
266	TcCLB.505363.10	1.41275	0.672767	-1.30091	-1.97368	0.898312	1.1132	0.70784	1.4864	-0.768691	-0.506668
267	TcCLB.505363.19	0.833414	1.68749	4.19981	2.51232	3.24422	0.308241	1.19988	0.592597	0.238106	0.398038
268	TcCLB.505555.20	-0.703057	-1.13917	-0.581911	0.557255	-1.05888	-0.944392	-1.42236	-0.877835	-1.71848	1.79451
269	TcCLB.505789.10	0.414406	-0.79608	0.885728	1.68181	1.72248	0.580557	2.41309	-1.25616	1.12902	0.594598
270	TcCLB.505789.20	0.250685	-2.51463	0.341079	2.85571	0.994882	1.00514	3.98908	-0.397673	2.93188	0.350176
271	TcCLB.505807.110	-0.696981	-1.9191	-0.932039	0.98706	-1.32727	-0.753429	-1.43476	-0.521078	-1.07292	1.01311
272	TcCLB.505807.209	-0.991706	-1.44808	-0.855742	0.592336	-0.874161	-1.14395	-1.00836	-0.690571	-1.16858	1.68823
273	TcCLB.505807.54	0.468158	1.02643	0.509081	-0.517351	0.251304	3.97924	2.13603	0.974249	1.96432	-1.93292
274	TcCLB.505807.60	-0.450887	-2.10909	-0.805116	1.30398	-0.825513	-1.21137	-2.21785	-0.474137	-1.24206	0.766884
275	TcCLB.505843.20	-1.05066	-4.44198	-1.19343	3.24854	-1.70145	-0.587733	-0.951778	-0.225125	-0.837919	0.30783
276	TcCLB.505843.49	0.492698	-2.32701	-1.00164	1.32537	0.146736	6.81495	2.02964	-0.429736	-0.998363	0.754507
277	TcCLB.505943.40	-1.16195	-0.168629	-0.477655	-0.309026	0.183257	5.4568	-0.860623	-5.93017	-2.09356	-3.23597
278	TcCLB.505945.20	-2.05421	-0.6932	0.536498	1.2297	-1.70564	-0.586289	-0.486804	-1.44259	1.86394	0.813208
279	TcCLB.505945.30	-2.12414	-0.573399	0.391512	0.964911	-0.252669	-3.95775	-0.470779	-1.74399	2.5542	1.03637
280	TcCLB.505945.90	-1.37559	-2.80829	0.670239	3.47853	-0.0221487	-45.1493	-0.726962	-0.356088	1.492	0.287478
281	TcCLB.505965.30	-0.456145	-1.26867	-1.61776	-0.349089	-1.50544	-0.664259	-2.19228	-0.788228	-0.618139	-2.8646
282	TcCLB.505965.50	-0.34056	-0.795708	-0.483228	0.31248	-1.30419	-0.766761	-2.93634	-1.25674	-2.06942	3.2002
283	TcCLB.505977.26	-0.828359	-1.41305	-0.505	0.908054	-1.09983	-0.90923	-1.20721	-0.707687	-1.9802	1.10126
284	TcCLB.505983.20	-0.803512	-1.7799	-0.654173	1.12573	-1.78957	-0.558792	-1.24454	-0.56183	-1.52865	0.888316
285	TcCLB.505987.20	-0.402087	-0.902914	-0.289478	0.613436	-0.0505318	-19.7895	-2.48702	-1.10753	-3.45449	1.63016
286	TcCLB.505989.110	-0.406739	-3.56888	-1.51368	2.05519	-4.97015	-0.201201	-2.45858	-0.2802	-0.66064	0.486572
287	TcCLB.505989.70	1.62623	-0.365528	-1.73759	-1.37206	0.288957	3.46073	0.614918	-2.73577	-0.575509	-0.728829
288	TcCLB.505989.82	-0.996347	-1.50937	-0.898259	0.611107	-1.20436	-0.830316	-1.00367	-0.66253	-1.11326	1.63637
289	TcCLB.506025.10	-0.618139	-0.341004	-0.723638	-0.382634	-1.93863	-0.515828	-1.61776	-2.93252	-1.38191	-2.61347
290	TcCLB.506025.14	-1.07706	-1.01137	-0.681367	0.330004	-1.18152	-0.846364	-0.928458	-0.988756	-1.46764	3.03026
291	TcCLB.506025.50	-0.910817	-1.6264	-0.667608	0.958789	-1.21262	-0.824663	-1.09792	-0.614856	-1.49789	1.04298
292	TcCLB.506025.60	-0.401297	-0.471308	-0.721142	-0.249835	-1.02112	-0.979318	-2.49192	-2.12176	-1.38669	-4.00265
293	TcCLB.506047.20	-0.50673	-5.07515	-0.668294	4.40685	-0.149187	-6.703	-1.97344	-0.197039	-1.49635	0.226919
294	TcCLB.506107.10	0.716817	1.02207	0.418394	-0.603672	2.41217	0.414564	1.39506	0.97841	2.39009	-1.65653
295	TcCLB.506127.130	-0.667295	-0.245808	0.860536	1.10634	-0.254743	-3.92552	-1.49859	-4.06822	1.16207	0.903879
296	TcCLB.506129.89	-0.351522	-0.701847	-1.37942	-0.677574	-1.29059	-0.774841	-2.84477	-1.42481	-0.724942	-1.47585
297	TcCLB.506135.20	-0.439225	0.162182	-0.52116	-0.683341	1.03973	0.961786	-2.27674	6.16593	-1.9188	-1.4634
298	TcCLB.506135.40	-0.866115	-1.51885	-0.657805	0.86105	-0.953376	-1.0489	-1.15458	-0.658391	-1.52021	1.16137
299	TcCLB.506135.50	-0.391559	0.269667	-0.490375	-0.760042	0.77891	1.28385	-2.5539	3.70827	-2.03925	-1.31572
300	TcCLB.506135.70	-0.700086	-0.531819	0.464137	0.995955	-0.875319	-1.14244	-1.4284	-1.88034	2.15454	1.00406
301	TcCLB.506135.9	-1.07605	-1.95766	-0.790891	1.16677	-1.26699	-0.789274	-0.929328	-0.510814	-1.2644	0.857068
302	TcCLB.506147.130	-0.436192	-0.914767	-1.61993	-0.705164	-1.40528	-0.7116	-2.29257	-1.09317	-0.61731	-1.41811
303	TcCLB.506147.60	-0.756646	-1.37415	-0.702123	0.67203	-2.1551	-0.464015	-1.32162	-0.727721	-1.42425	1.48803
304	TcCLB.506147.80	-0.31729	-1.33195	-0.769474	0.562477	-1.46843	-0.681	-3.15169	-0.750779	-1.29959	1.77785
305	TcCLB.506167.20	-0.348917	-1.0019	-0.66955	0.332352	-1.05579	-0.94716	-2.86601	-0.998101	-1.49354	3.00886
306	TcCLB.506179.10	-0.348268	0.283992	0.802484	0.518492	-0.667584	-1.49794	-2.87135	3.52123	1.24613	1.92867
307	TcCLB.506179.20	-0.336617	0.470431	1.5142	1.04377	1.0867	0.920214	-2.97074	2.12571	0.660415	0.958067
308	TcCLB.506181.104	-1.36576	-1.24906	0.510955	1.76001	-1.8958	-0.527482	-0.732193	-0.800603	1.95712	0.568177
309	TcCLB.506181.150	-1.2201	-0.228764	-0.62092	-0.392156	0.390894	2.55824	-0.819608	-4.37132	-1.61051	-2.55001
310	TcCLB.506181.59	-0.934394	-1.00063	-0.682922	0.317711	-1.77097	-0.564662	-1.07021	-0.999368	-1.4643	3.14752
311	TcCLB.506181.90	-0.360477	-0.651742	-1.46782	-0.81608	-0.593945	-1.68366	-2.7741	-1.53435	-0.681282	-1.22537
312	TcCLB.506183.70	-0.893251	-2.23657	-1.67978	0.556793	-0.688636	-1.45215	-1.11951	-0.447113	-0.595316	1.796
313	TcCLB.506203.10	0.189728	-0.516538	-1.06249	-0.545951	1.08057	0.925433	5.2707	-1.93597	-0.941186	-1.83166
314	TcCLB.506203.100	-0.596662	-0.734892	-0.29496	0.439932	-0.30367	-3.29305	-1.67599	-1.36074	-3.3903	2.27308
315	TcCLB.506203.120	-0.291748	-2.45226	-0.31531	2.13695	0.237641	4.20802	-3.42761	-0.407788	-3.17148	0.467958
316	TcCLB.506203.20	-0.642278	-0.774234	0.419106	1.19334	-0.71387	-1.40082	-1.55696	-1.2916	2.38603	0.837984
317	TcCLB.506203.60	-1.00949	-3.09339	-0.879394	2.214	0.303598	3.29383	-0.990598	-0.32327	-1.13715	0.451672
318	TcCLB.506205.20	-0.702839	-1.97837	-0.983168	0.995198	-1.71546	-0.582935	-1.4228	-0.505467	-1.01712	1.00483
319	TcCLB.506207.20	-0.576484	-0.803287	0.694843	1.49813	0.814956	1.22706	-1.73465	-1.24488	1.43918	0.667499
320	TcCLB.506207.40	-0.232338	-1.9504	-1.05032	0.900074	-1.07999	-0.925937	-4.30408	-0.512716	-0.952089	1.11102
321	TcCLB.506207.50	-1.28817	-2.07902	-0.380887	1.69814	-0.691826	-1.44545	-0.776295	-0.480995	-2.62545	0.588881
322	TcCLB.506211.60	0.397826	-0.363758	-3.19824	-2.83448	1.53404	0.651874	2.51366	-2.74908	-0.312672	-0.352799
323	TcCLB.506213.70	0.227028	0.205435	-0.557779	-0.763214	-0.564271	-1.7722	4.40474	4.86772	-1.79282	-1.31025
324	TcCLB.506213.80	-0.517845	-1.21855	-0.616744	0.601809	-1.53242	-0.652561	-1.93108	-0.820645	-1.62142	1.66166
325	TcCLB.506221.20	0.717099	2.60748	0.618757	-1.98872	3.16407	0.316049	1.39451	0.383513	1.61614	-0.502836
326	TcCLB.506223.120	-0.658243	-0.360808	-1.28614	-0.925333	1.25589	0.796251	-1.5192	-2.77155	-0.777519	-1.08069
327	TcCLB.506223.20	0.848784	0.538431	1.71168	1.17325	-0.966705	-1.03444	1.17816	1.85725	0.58422	0.852332
328	TcCLB.506223.90	0.247765	-0.217055	-0.859903	-0.642848	-0.561754	-1.78014	4.03607	-4.60713	-1.16292	-1.55558
329	TcCLB.506227.90	-0.294206	-1.28109	-0.499752	0.781334	-0.85083	-1.17532	-3.39898	-0.780587	-2.00099	1.27986
330	TcCLB.506239.60	-1.47591	-0.359289	-0.817952	-0.458663	1.20461	0.830146	-0.677547	-2.78328	-1.22257	-2.18025
331	TcCLB.506249.40	-0.435457	-1.06886	-0.598404	0.470455	-0.444449	-2.24998	-2.29644	-0.935577	-1.67111	2.1256
332	TcCLB.506249.60	-0.300266	-0.333742	-1.16362	-0.829882	-0.683596	-1.46285	-3.33038	-2.99633	-0.859384	-1.20499
333	TcCLB.506251.30	-0.692937	-1.03612	-0.667524	0.368598	-0.155342	-6.43741	-1.44313	-0.965137	-1.49807	2.71298
334	TcCLB.506265.120	0.753085	0.218798	-0.714554	-0.933352	0.878319	1.13854	1.32787	4.57043	-1.39947	-1.07141
335	TcCLB.506265.140	-0.298297	-0.206521	0.885474	1.092	-1.05648	-0.946543	-3.35237	-4.84212	1.12934	0.915755
336	TcCLB.506265.190	0.823797	0.725353	0.312375	-0.412978	0.679793	1.47104	1.21389	1.37864	3.20128	-2.42144
337	TcCLB.506265.70	0.464048	0.866899	0.386235	-0.480664	1.22722	0.814847	2.15495	1.15354	2.58909	-2.08046
338	TcCLB.506267.30	1.14779	2.52562	0.942879	-1.58274	0.431248	2.31885	0.871239	0.395943	1.06058	-0.631817
339	TcCLB.506267.80	1.3	1.49867	4.37585	2.87718	-0.0378218	-26.4398	0.76923	0.66726	0.228527	0.347562
340	TcCLB.506269.40	1.81516	4.03661	1.8439	-2.19271	1.65949	0.602597	0.550914	0.247733	0.542329	-0.456057
341	TcCLB.506269.99	0.500525	2.16373	3.35625	1.19252	1.39837	0.71512	1.9979	0.462164	0.297952	0.838564
342	TcCLB.506285.10	-0.813068	0.719929	2.59305	1.87313	1.0014	0.998601	-1.22991	1.38903	0.385646	0.533867
343	TcCLB.506285.120	0.858502	2.07819	3.39848	1.32029	-0.4917	-2.03376	1.16482	0.481188	0.294249	0.757407
344	TcCLB.506285.90	0.891852	3.73101	3.08952	-0.64149	-0.215126	-4.64845	1.12126	0.268024	0.323675	-1.55887
345	TcCLB.506289.120	0.300077	2.11855	3.41458	1.29603	0.96664	1.03451	3.33248	0.472022	0.292862	0.771584
346	TcCLB.506289.140	1.33624	1.76748	2.58251	0.815031	1.14234	0.875397	0.748368	0.565778	0.38722	1.22695
347	TcCLB.506289.150	0.430787	0.353412	4.77115	4.41773	1.8024	0.554816	2.32133	2.82956	0.209593	0.22636
348	TcCLB.506289.200	0.848484	1.81615	4.03514	2.219	0.203523	4.91344	1.17857	0.550616	0.247823	0.450654
349	TcCLB.506289.30	-1.44731	-1.7493	-0.806484	0.942816	-1.5038	-0.664983	-0.690937	-0.571657	-1.23995	1.06065
350	TcCLB.506289.80	0.345203	1.21966	0.657117	-0.562543	0.131112	7.62709	2.89684	0.8199	1.5218	-1.77764
351	TcCLB.506289.94	0.912957	6.78138	6.06852	-0.712866	0.621494	1.60903	1.09534	0.147463	0.164785	-1.40279
352	TcCLB.506291.10	0.490718	2.38181	3.50604	1.12424	-0.12341	-8.10307	2.03783	0.419849	0.285222	0.889493
353	TcCLB.506291.20	0.835883	0.354171	-0.829587	-1.18376	-0.978396	-1.02208	1.19634	2.8235	-1.20542	-0.844767
354	TcCLB.506341.50	0.713564	4.12068	2.82392	-1.29676	1.34598	0.742953	1.40142	0.242678	0.354118	-0.77115
355	TcCLB.506345.40	0.790666	2.86115	2.07774	-0.783413	2.84641	0.351319	1.26476	0.349509	0.481292	-1.27647
356	TcCLB.506345.90	0.999673	3.86182	2.47261	-1.38922	1.66827	0.599424	1.00033	0.258945	0.404432	-0.719831
357	TcCLB.506351.20	-1.09436	-0.418866	1.88229	2.30116	-1.27794	-0.78251	-0.913774	-2.3874	0.531268	0.434564
358	TcCLB.506351.35	0.556977	1.16273	0.567828	-0.594899	0.737592	1.35576	1.79541	0.860047	1.7611	-1.68096
359	TcCLB.506357.40	-0.982982	-1.96517	-0.672957	1.29221	-1.22618	-0.815541	-1.01731	-0.508862	-1.48598	0.773865
360	TcCLB.506359.10	0.456814	0.782311	-0.550635	-1.33295	-0.0323692	-30.8935	2.18908	1.27826	-1.81608	-0.750218
361	TcCLB.506359.60	-0.267358	-0.683228	0.537603	1.22083	-0.931514	-1.07352	-3.74031	-1.46364	1.86011	0.819115
362	TcCLB.506363.90	-0.354729	-1.4318	-0.651904	0.779893	-0.424481	-2.35582	-2.81905	-0.698423	-1.53397	1.28223
363	TcCLB.506367.140	-0.548019	-0.286707	-0.535421	-0.248714	-0.771311	-1.29649	-1.82476	-3.48788	-1.86769	-4.02069
364	TcCLB.506375.100	0.676876	3.35316	1.3593	-1.99386	2.31088	0.432735	1.47738	0.298226	0.735672	-0.50154
365	TcCLB.506375.70	-0.269348	1.65029	0.898453	-0.751839	0.182102	5.49144	-3.71268	0.605953	1.11302	-1.33007
366	TcCLB.506399.30	-0.202202	-0.42087	1.56044	1.98131	-0.00026008	-3844.97	-4.94556	-2.37603	0.640845	0.504717
367	TcCLB.506399.80	0.640068	-2.37807	-0.942093	1.43598	-2.17319	-0.460152	1.56234	-0.420509	-1.06147	0.69639
368	TcCLB.506399.89	-1.14736	-2.23184	0.524675	2.75651	-1.53261	-0.65248	-0.871567	-0.448062	1.90594	0.362777
369	TcCLB.506401.130	-0.268357	-0.593917	0.582341	1.17626	1.07812	0.927539	-3.72638	-1.68374	1.71721	0.850154
370	TcCLB.506401.170	0.418326	-1.26518	0.435394	1.70058	0.454061	2.20235	2.39048	-0.790399	2.29677	0.588035
371	TcCLB.506401.280	0.670494	-1.21961	1.23417	2.45378	3.36255	0.297393	1.49144	-0.819933	0.810262	0.407534
372	TcCLB.506401.310	0.510249	-0.255137	0.668519	0.923656	0.626985	1.59493	1.95983	-3.91947	1.49584	1.08265
373	TcCLB.506401.320	-0.470286	-2.0269	-0.669449	1.35745	-0.90561	-1.10423	-2.12637	-0.493363	-1.49377	0.736673
374	TcCLB.506401.330	0.707134	-0.361838	0.789127	1.15096	0.731139	1.36773	1.41416	-2.76367	1.26722	0.868836
375	TcCLB.506401.90	-0.744018	-0.879044	0.513576	1.39262	-0.38042	-2.62867	-1.34405	-1.1376	1.94713	0.718071
376	TcCLB.506405.120	-0.691862	-1.73909	-0.905229	0.833866	-1.63544	-0.611458	-1.44537	-0.575012	-1.10469	1.19923
377	TcCLB.506405.140	0.579816	1.11936	1.74789	0.628531	-0.401607	-2.49	1.72468	0.893365	0.572117	1.59101
378	TcCLB.506405.149	-0.64354	-1.10687	-0.490419	0.616452	-1.917	-0.521648	-1.5539	-0.903447	-2.03907	1.62219
379	TcCLB.506405.20	0.518291	0.443303	-0.601277	-1.04458	-0.117194	-8.53286	1.92942	2.25579	-1.66313	-0.957322
380	TcCLB.506407.100	-0.357895	-1.40958	-0.692785	0.716796	-0.786542	-1.27139	-2.79412	-0.709431	-1.44345	1.3951
381	TcCLB.506407.50	-0.731041	0.350994	1.98864	1.63764	0.418474	2.38963	-1.36791	2.84905	0.502857	0.610634
382	TcCLB.506407.60	-0.893546	-1.11305	-1.68674	-0.573684	-0.120493	-8.29922	-1.11914	-0.89843	-0.592861	-1.74312
383	TcCLB.506407.90	-0.189569	0.569106	0.328821	-0.240286	1.8037	0.554415	-5.27512	1.75714	3.04117	-4.16172
384	TcCLB.506409.110	-0.371294	0.811056	1.65987	0.848818	0.896419	1.11555	-2.69328	1.23296	0.602455	1.17811
385	TcCLB.506409.255	0.972542	1.12099	-2.77995	-3.90094	0.521061	1.91916	1.02823	0.89207	-0.359718	-0.256348
386	TcCLB.506411.10	-0.697603	-2.49932	-1.74312	0.756196	-0.875478	-1.14223	-1.43348	-0.400109	-0.573683	1.32241
387	TcCLB.506413.20	-0.687429	-1.74509	-0.591236	1.15385	-0.67356	-1.48465	-1.45469	-0.573037	-1.69137	0.866662
388	TcCLB.506413.30	-0.621173	-1.50119	-0.564474	0.936715	-4.70491	-0.212544	-1.60986	-0.666138	-1.77156	1.06756
389	TcCLB.506413.40	0.752843	0.341058	0.98814	0.647082	0.100286	9.97144	1.3283	2.93205	1.012	1.5454
390	TcCLB.506413.70	-0.600931	-1.66818	-1.10633	0.561853	0.522962	1.91218	-1.66409	-0.599456	-0.903892	1.77982
391	TcCLB.506413.89	1.20765	0.674268	-0.989035	-1.6633	0.688106	1.45327	0.828051	1.48309	-1.01109	-0.601213
392	TcCLB.506455.30	1.24035	5.8324	4.21896	-1.61343	0.873953	1.14423	0.806223	0.171456	0.237025	-0.619797
393	TcCLB.506457.30	0.263037	0.788921	1.65801	0.869091	-0.430563	-2.32254	3.80175	1.26755	0.603132	1.15063
394	TcCLB.506457.99	-0.340532	-0.811646	-0.378618	0.433028	-0.785319	-1.27337	-2.93658	-1.23206	-2.64119	2.30932
395	TcCLB.506465.40	0.886083	2.62607	0.75605	-1.87002	3.57461	0.279751	1.12856	0.380797	1.32266	-0.534753
396	TcCLB.506467.14	-1.08823	-0.23416	-0.880483	-0.646323	-1.2498	-0.800125	-0.918922	-4.27058	-1.13574	-1.54721
397	TcCLB.506467.29	-0.501177	-2.48211	-0.860282	1.62183	-1.95567	-0.511334	-1.9953	-0.402884	-1.16241	0.616589
398	TcCLB.506473.14	0.598526	0.283569	-0.480643	-0.764213	-0.46505	-2.15031	1.67077	3.52647	-2.08054	-1.30854
399	TcCLB.506473.6	-0.299204	0.344715	-0.649193	-0.993908	-1.90481	-0.524987	-3.3422	2.90094	-1.54037	-1.00613
400	TcCLB.506483.10	0.465847	0.568508	-0.463612	-1.03212	0.233567	4.28143	2.14663	1.75899	-2.15697	-0.968879
401	TcCLB.506493.40	-0.686209	-0.235336	-0.80468	-0.569345	-0.35451	-2.8208	-1.45728	-4.24925	-1.24273	-1.7564
402	TcCLB.506493.70	1.0679	0.558148	-0.588025	-1.14617	1.94784	0.51339	0.936416	1.79164	-1.70061	-0.872468
403	TcCLB.506493.80	-0.384473	-1.10877	-0.733346	0.375422	-0.634812	-1.57527	-2.60096	-0.901902	-1.36361	2.66367
404	TcCLB.506493.90	-0.373648	0.221176	0.95209	0.730914	0.710193	1.40807	-2.67631	4.52129	1.05032	1.36815
405	TcCLB.506495.40	0.929858	0.556123	-2.66827	-3.22439	1.20237	0.83169	1.07543	1.79816	-0.374775	-0.310136
406	TcCLB.506495.50	1.18809	-1.91781	-2.89517	-0.977367	1.38726	0.720848	0.841689	-0.521429	-0.345402	-1.02316
407	TcCLB.506499.170	0.357664	4.33744	2.66259	-1.67485	0.0305403	32.7437	2.79592	0.230551	0.375575	-0.597068
408	TcCLB.506499.180	1.24632	-0.921018	2.91392	3.83494	-0.158974	-6.29033	0.802361	-1.08576	0.343181	0.260761
409	TcCLB.506499.210	0.330965	4.63766	3.5495	-1.08816	0.39463	2.53402	3.02147	0.215626	0.28173	-0.918979
410	TcCLB.506499.70	0.722998	3.86776	2.07539	-1.79236	2.07441	0.482065	1.38313	0.258548	0.481836	-0.557922
411	TcCLB.506501.390	1.01067	1.10754	3.26829	2.16075	0.0137694	72.625	0.989443	0.902898	0.30597	0.462802
412	TcCLB.506503.56	0.200851	-0.251595	-0.543942	-0.292347	-0.786303	-1.27177	4.97881	-3.97464	-1.83843	-3.42059
413	TcCLB.506503.80	-0.35076	-1.89866	-0.896192	1.00247	0.128574	7.77765	-2.85095	-0.526687	-1.11583	0.997537
414	TcCLB.506503.90	0.661488	-0.774962	0.726118	1.50108	1.68651	0.592941	1.51174	-1.29039	1.37719	0.666187
415	TcCLB.506505.30	-0.430905	-1.86205	-0.411388	1.45066	-1.05472	-0.948121	-2.32069	-0.537042	-2.43079	0.68934
416	TcCLB.506513.14	1.23578	1.3003	-0.971855	-2.27215	1.16721	0.856743	0.809204	0.769054	-1.02896	-0.440111
417	TcCLB.506513.160	-0.433071	-0.874606	0.395799	1.2704	0.555484	1.80023	-2.30909	-1.14337	2.52654	0.787151
418	TcCLB.506513.190	-0.645567	-0.199557	1.0166	1.21616	-1.02873	-0.972076	-1.54903	-5.0111	0.983667	0.82226
419	TcCLB.506513.200	-0.261017	-2.33829	-0.909362	1.42893	0.261633	3.82215	-3.83116	-0.427663	-1.09967	0.699825
420	TcCLB.506513.70	-0.578544	0.360727	-0.361125	-0.721852	-0.819159	-1.22076	-1.72848	2.77218	-2.76912	-1.38533
421	TcCLB.506519.60	0.562996	0.654786	1.6693	1.01451	0.691724	1.44566	1.77621	1.52722	0.599055	0.985696
422	TcCLB.506519.70	0.648786	0.239535	1.05954	0.820008	-1.22923	-0.813516	1.54134	4.17475	0.943803	1.2195
423	TcCLB.506525.10	-0.172871	-0.303482	0.486574	0.790056	-0.105377	-9.48973	-5.78466	-3.29509	2.05519	1.26573
424	TcCLB.506529.130	-0.234977	-0.658323	-0.363455	0.294868	-1.45519	-0.687197	-4.25574	-1.51901	-2.75138	3.39135
425	TcCLB.506529.280	0.707473	1.12131	0.652373	-0.468934	1.8639	0.536509	1.41348	0.891816	1.53287	-2.1325
426	TcCLB.506529.320	-0.283361	-0.183715	0.83789	1.02161	0.132985	7.51963	-3.52907	-5.4432	1.19347	0.978851
427	TcCLB.506529.420	-0.261023	-2.3206	0.721932	3.04253	-1.46023	-0.684822	-3.83108	-0.430923	1.38517	0.328674
428	TcCLB.506529.480	1.51225	1.46505	0.532967	-0.93208	2.64483	0.378096	0.661266	0.682572	1.87629	-1.07287
429	TcCLB.506529.535	2.69254	-0.983803	4.07339	5.05719	1.37228	0.728714	0.371396	-1.01646	0.245496	0.197738
430	TcCLB.506529.546	-1.02803	2.68945	1.48853	-1.20092	-0.381219	-2.62316	-0.972738	0.371823	0.671804	-0.832695
431	TcCLB.506529.620	0.205849	0.277586	-0.459404	-0.73699	-0.347218	-2.88004	4.85793	3.60249	-2.17673	-1.35687
432	TcCLB.506529.650	0.467706	-0.244691	-0.568903	-0.324212	-0.332739	-3.00535	2.13809	-4.08679	-1.75777	-3.0844
433	TcCLB.506529.80	0.38431	-0.870172	-2.01094	-1.14077	0.421762	2.371	2.60207	-1.1492	-0.497279	-0.876601
434	TcCLB.506533.106	-0.29043	-1.79651	0.734812	2.53132	-1.58482	-0.630988	-3.44318	-0.556635	1.36089	0.395051
435	TcCLB.506543.90	-0.90934	-1.37465	-0.655185	0.719465	-1.20205	-0.831912	-1.0997	-0.727458	-1.52629	1.38992
436	TcCLB.506553.20	-0.747534	-1.66731	-1.19805	0.46926	-0.190112	-5.26007	-1.33773	-0.599768	-0.834689	2.13102
437	TcCLB.506563.120	0.64088	-0.801044	1.12941	1.93046	-0.600061	-1.6665	1.56035	-1.24837	0.885415	0.518012
438	TcCLB.506563.190	0.819045	0.711237	0.256162	-0.455075	0.95293	1.0494	1.22093	1.406	3.90378	-2.19744
439	TcCLB.506563.210	0.504965	-1.88285	-0.717948	1.1649	-0.755837	-1.32304	1.98033	-0.531109	-1.39286	0.858441
440	TcCLB.506563.220	-0.274258	0.835179	2.2615	1.42632	0.624592	1.60104	-3.6462	1.19735	0.442185	0.701106
441	TcCLB.506567.90	-0.6225	-0.432327	-1.14041	-0.708088	-1.55837	-0.641698	-1.60643	-2.31306	-0.876874	-1.41225
442	TcCLB.506579.110	-0.520851	-1.02337	-0.600057	0.423315	0.237937	4.20279	-1.91994	-0.977161	-1.66651	2.36231
443	TcCLB.506579.40	-0.636421	-0.915828	0.636984	1.55281	-0.499564	-2.00175	-1.57129	-1.09191	1.5699	0.643993
444	TcCLB.506579.50	0.871104	0.245651	-0.489456	-0.735107	0.513555	1.94721	1.14797	4.07082	-2.04309	-1.36035
445	TcCLB.506591.30	-0.315581	-1.78012	-0.821534	0.958584	-1.12249	-0.890873	-3.16875	-0.56176	-1.21723	1.0432
446	TcCLB.506591.4	-0.279495	-0.639766	-2.06398	-1.42422	-0.206718	-4.83751	-3.57789	-1.56307	-0.4845	-0.702141
447	TcCLB.506599.170	-0.428808	2.46759	3.36639	0.898802	-0.0676771	-14.776	-2.33204	0.405254	0.297054	1.11259
448	TcCLB.506599.189	0.731144	2.34441	5.78815	3.44374	-1.08797	-0.919144	1.36772	0.426547	0.172767	0.290382
449	TcCLB.506599.430	1.08448	4.1474	2.46972	-1.67769	-0.508172	-1.96784	0.922104	0.241115	0.404905	-0.596059
450	TcCLB.506599.50	1.29352	3.93512	3.16961	-0.76551	1.33918	0.746723	0.773084	0.254122	0.315496	-1.30632
451	TcCLB.506601.40	0.54398	4.40937	2.73493	-1.67445	1.69483	0.59003	1.8383	0.22679	0.36564	-0.597213
452	TcCLB.506603.40	1.52691	0.884279	2.24198	1.3577	0.759943	1.31589	0.654916	1.13086	0.446034	0.736538
453	TcCLB.506605.120	-1.33504	-1.02959	-0.587441	0.442147	-1.54435	-0.647523	-0.749041	-0.971261	-1.7023	2.26169
454	TcCLB.506605.160	0.433422	0.911164	-0.317976	-1.22914	-0.620505	-1.61159	2.30722	1.0975	-3.14489	-0.813577
455	TcCLB.506605.194	0.996787	0.968749	0.430321	-0.538429	-0.13818	-7.23691	1.00322	1.03226	2.32385	-1.85726
456	TcCLB.506605.40	-0.523589	0.6646	1.45215	0.787547	-0.6073	-1.64663	-1.9099	1.50466	0.688635	1.26977
457	TcCLB.506605.80	1.51422	0.34868	-0.330956	-0.679636	0.33098	3.02133	0.660406	2.86796	-3.02155	-1.47138
458	TcCLB.506609.30	1.53477	2.84243	1.35885	-1.48358	0.776089	1.28851	0.651564	0.351812	0.735919	-0.674045
459	TcCLB.506625.140	-0.254858	0.393596	-0.749068	-1.14266	0.649525	1.53959	-3.92376	2.54068	-1.33499	-0.875148
460	TcCLB.506625.150	-0.271027	0.302832	-0.932358	-1.23519	-0.484991	-2.0619	-3.68967	3.30216	-1.07255	-0.809592
461	TcCLB.506625.160	-0.428858	0.482029	-0.762088	-1.24412	0.124082	8.05921	-2.33177	2.07456	-1.31218	-0.803783
462	TcCLB.506625.180	0.33689	1.55973	0.66247	-0.897255	0.713157	1.40222	2.96833	0.641138	1.5095	-1.11451
463	TcCLB.506625.200	-0.226568	0.354902	-0.71266	-1.06756	-0.220685	-4.53135	-4.4137	2.81768	-1.40319	-0.936713
464	TcCLB.506625.249	-0.409667	0.561183	-0.3666	-0.927782	0.176618	5.66193	-2.44101	1.78195	-2.72777	-1.07784
465	TcCLB.506631.30	0.413182	-0.359139	0.41005	0.76919	-1.93733	-0.516174	2.42024	-2.78444	2.43873	1.30007
466	TcCLB.506633.20	0.735985	0.647869	1.03391	0.386041	1.7368	0.575772	1.35872	1.54352	0.967202	2.5904
467	TcCLB.506635.130	-0.245547	-0.248749	2.57262	2.82137	0.674664	1.48222	-4.07254	-4.02011	0.388708	0.354437
468	TcCLB.506635.60	-0.414989	-1.2304	-0.376994	0.853409	-1.88397	-0.530795	-2.4097	-0.812742	-2.65257	1.17177
469	TcCLB.506637.100	-0.250029	0.459419	-0.657336	-1.11675	-1.02557	-0.975068	-3.99954	2.17666	-1.52129	-0.895451
470	TcCLB.506649.10	0.200162	0.417955	-0.412852	-0.830807	0.0487301	20.5212	4.99595	2.3926	-2.42218	-1.20365
471	TcCLB.506649.100	-0.356445	0.582352	-0.395426	-0.977778	0.115112	8.6872	-2.80548	1.71718	-2.52892	-1.02273
472	TcCLB.506649.50	-0.41617	-0.980403	-0.427167	0.553237	-2.37239	-0.421516	-2.40286	-1.01999	-2.34101	1.80754
473	TcCLB.506649.90	-0.713476	-0.393667	-1.04079	-0.647124	-0.424255	-2.35708	-1.40159	-2.54022	-0.960808	-1.5453
474	TcCLB.506653.10	1.31223	4.44602	2.7213	-1.72472	4.21005	0.237527	0.762062	0.22492	0.367472	-0.579805
475	TcCLB.506661.110	-0.227583	0.309444	-0.233414	-0.542858	0.160024	6.24907	-4.394	3.2316	-4.28423	-1.8421
476	TcCLB.506661.150	-0.372021	0.316739	-0.437566	-0.754305	-0.974199	-1.02648	-2.68802	3.15717	-2.28537	-1.32572
477	TcCLB.506661.20	-0.496939	-2.25383	-1.3128	0.941025	-2.7505	-0.363571	-2.01232	-0.44369	-0.761729	1.06267
478	TcCLB.506661.30	-0.942388	-3.01428	-2.68431	0.329962	-1.95466	-0.511597	-1.06113	-0.331755	-0.372535	3.03065
479	TcCLB.506661.80	-0.507809	0.574273	-0.400736	-0.97501	-0.834107	-1.19889	-1.96924	1.74133	-2.49541	-1.02563
480	TcCLB.506667.70	0.951791	4.98245	3.49176	-1.49069	-1.0911	-0.916508	1.05065	0.200704	0.286388	-0.670832
481	TcCLB.506671.10	0.794056	3.94976	2.96316	-0.986594	-0.153861	-6.49936	1.25936	0.25318	0.337477	-1.01359
482	TcCLB.506677.39	-0.38213	-1.55448	-0.569137	0.985341	-0.725229	-1.37887	-2.61691	-0.643303	-1.75705	1.01488
483	TcCLB.506683.110	1.07801	4.31971	5.22129	0.90158	0.873664	1.1446	0.927639	0.231497	0.191523	1.10916
484	TcCLB.506683.30	0.64203	-4.12298	3.24712	7.37011	-0.444923	-2.24758	1.55756	-0.242543	0.307965	0.135683
485	TcCLB.506691.22	-0.443848	0.654098	-0.386906	-1.041	-1.20507	-0.829828	-2.25302	1.52882	-2.58461	-0.960611
486	TcCLB.506693.30	1.63672	0.965949	-5.37336	-6.33931	1.92505	0.519467	0.610979	1.03525	-0.186103	-0.157746
487	TcCLB.506695.49	-0.25231	-0.158878	-0.833002	-0.674124	-0.314165	-3.18304	-3.96339	-6.29414	-1.20048	-1.48341
488	TcCLB.506697.20	1.01181	-2.12936	1.46914	3.5985	3.93112	0.25438	0.988325	-0.469625	0.680669	0.277894
489	TcCLB.506697.40	-0.921313	-0.801184	-1.02145	-0.220266	-0.791502	-1.26342	-1.08541	-1.24815	-0.979001	-4.53997
490	TcCLB.506713.14	0.300192	0.271148	-0.440732	-0.71188	-0.193967	-5.15551	3.33121	3.68802	-2.26895	-1.40473
491	TcCLB.506713.80	1.10515	3.44398	2.71307	-0.730913	2.25523	0.443413	0.904851	0.290362	0.368587	-1.36815
492	TcCLB.506715.10	0.319763	1.22956	0.777001	-0.452556	0.422019	2.36956	3.12731	0.813301	1.287	-2.20967
493	TcCLB.506715.40	-0.747738	-1.57454	-1.07779	0.496746	-0.799681	-1.2505	-1.33737	-0.635106	-0.92782	2.0131
494	TcCLB.506717.20	0.41302	1.73695	1.17843	-0.558518	1.56451	0.639177	2.42119	0.575723	0.848588	-1.79045
495	TcCLB.506717.80	1.47406	5.28772	4.04381	-1.24391	1.66773	0.599617	0.678397	0.189117	0.247292	-0.803916
496	TcCLB.506729.50	-0.442897	-0.681883	-0.937469	-0.255586	-0.347564	-2.87716	-2.25786	-1.46653	-1.0667	-3.91258
497	TcCLB.506733.100	-0.631882	-0.208867	-0.476445	-0.267578	0.230229	4.3435	-1.58257	-4.78773	-2.09888	-3.73724
498	TcCLB.506733.20	0.293959	0.609891	-0.393911	-1.0038	0.214198	4.66857	3.40183	1.63964	-2.53864	-0.996212
499	TcCLB.506733.80	-0.224662	-0.410932	0.936662	1.34759	1.96066	0.510033	-4.45113	-2.43349	1.06762	0.742063
500	TcCLB.506735.10	-1.01161	-1.91539	-0.297978	1.61741	-1.51914	-0.658268	-0.988527	-0.522086	-3.35596	0.618271
501	TcCLB.506735.20	1.22079	0.466121	1.17006	0.703937	0.715865	1.39691	0.819142	2.14537	0.854659	1.42058
502	TcCLB.506735.30	0.528812	0.381426	1.92496	1.54353	-0.564606	-1.77115	1.89103	2.62174	0.519491	0.647864
503	TcCLB.506735.70	0.384692	0.633054	-0.404207	-1.03726	1.08758	0.919469	2.59948	1.57965	-2.47398	-0.964078
504	TcCLB.506737.114	1.20841	5.07087	3.38435	-1.68652	1.15296	0.867332	0.827532	0.197205	0.295478	-0.592938
505	TcCLB.506737.128	0.770941	2.85569	3.95722	1.10153	0.556347	1.79744	1.29712	0.350178	0.252703	0.907831
506	TcCLB.506737.20	0.613395	1.35837	0.478338	-0.880034	0.511689	1.95431	1.63027	0.736175	2.09057	-1.13632
507	TcCLB.506737.90	0.94196	-0.6728	1.56894	2.24174	0.432056	2.31451	1.06162	-1.48633	0.637373	0.446082
508	TcCLB.506739.10	0.650715	0.447947	1.56035	1.11241	0.53174	1.88062	1.53677	2.23241	0.64088	0.898951
509	TcCLB.506739.150	-0.797391	-1.83502	-0.558338	1.27669	-1.13074	-0.884377	-1.25409	-0.544952	-1.79103	0.783278
510	TcCLB.506739.170	-0.427609	-0.787938	-0.415479	0.372459	-0.789257	-1.26702	-2.33859	-1.26914	-2.40686	2.68486
511	TcCLB.506739.200	-0.206739	-1.28361	-0.557863	0.725745	0.119917	8.3391	-4.83701	-0.779054	-1.79256	1.37789
512	TcCLB.506739.30	-0.843644	-0.96639	-0.637575	0.328815	-1.23362	-0.81062	-1.18533	-1.03478	-1.56844	3.04123
513	TcCLB.506743.180	0.711119	-0.187177	-0.690154	-0.502977	0.500666	1.99734	1.40623	-5.34253	-1.44895	-1.98816
514	TcCLB.506753.120	-0.224627	-0.624803	-0.89496	-0.270157	1.63928	0.610024	-4.45182	-1.6005	-1.11737	-3.70155
515	TcCLB.506753.150	-1.34819	-1.92196	0.799378	2.72134	-1.44214	-0.693413	-0.741733	-0.520302	1.25097	0.367466
516	TcCLB.506753.60	-0.450183	-0.278763	-0.897889	-0.619126	-0.922754	-1.08371	-2.22132	-3.58727	-1.11372	-1.61518
517	TcCLB.506755.260	-0.868529	-1.27401	-0.53172	0.742285	-1.66648	-0.600069	-1.15137	-0.784926	-1.88069	1.34719
518	TcCLB.506755.279	-0.532548	-1.04927	-0.34414	0.705131	0.216454	4.61992	-1.87777	-0.953043	-2.9058	1.41818
519	TcCLB.506755.60	0.510586	1.82956	1.19038	-0.639177	2.12362	0.470895	1.95854	0.546579	0.840065	-1.56451
520	TcCLB.506755.74	-0.245772	0.374597	-0.417064	-0.79166	-0.0042752	-233.907	-4.06882	2.66954	-2.39772	-1.26317
521	TcCLB.506757.120	1.12744	2.59878	4.21749	1.61871	1.58671	0.630236	0.886968	0.384796	0.237108	0.617774
522	TcCLB.506757.60	1.10833	6.68581	5.19738	-1.48843	0.95497	1.04715	0.902257	0.149571	0.192405	-0.671848
523	TcCLB.506763.130	0.858074	5.00456	3.04834	-1.95622	-0.259821	-3.8488	1.1654	0.199818	0.328047	-0.511189
524	TcCLB.506763.340	0.91233	3.51472	1.79126	-1.72346	1.79492	0.557127	1.09609	0.284518	0.558267	-0.580226
525	TcCLB.506765.40	0.685899	2.86532	1.22718	-1.63814	0.47917	2.08694	1.45794	0.349001	0.814877	-0.610449
526	TcCLB.506765.80	1.60916	-7.58585	-3.55549	4.03037	-0.643763	-1.55337	0.621441	-0.131824	-0.281256	0.248116
527	TcCLB.506767.324	0.761478	2.03401	5.37603	3.34202	1.39135	0.718727	1.31324	0.491639	0.186011	0.299221
528	TcCLB.506769.40	0.640222	1.59015	2.55958	0.969431	1.24639	0.802319	1.56196	0.628871	0.390689	1.03153
529	TcCLB.506769.80	0.296772	2.19796	4.47051	2.27255	0.00272683	366.726	3.36959	0.454967	0.223688	0.440034
530	TcCLB.506773.140	-0.604618	-1.17215	-0.480889	0.69126	-0.100938	-9.90703	-1.65394	-0.853134	-2.07948	1.44663
531	TcCLB.506773.160	1.31184	0.39315	-0.426656	-0.819807	-0.140372	-7.12395	0.762285	2.54356	-2.34381	-1.2198
532	TcCLB.506773.44	-0.232429	-2.63904	-1.50762	1.13142	-1.85466	-0.539183	-4.30239	-0.378926	-0.663297	0.883848
533	TcCLB.506773.50	-0.329678	-2.49528	-0.924026	1.57126	-2.03024	-0.492552	-3.03326	-0.400756	-1.08222	0.636434
534	TcCLB.506773.90	-0.926178	-2.77579	-1.99815	0.777644	-2.1857	-0.457519	-1.07971	-0.360258	-0.500464	1.28594
535	TcCLB.506775.150	-0.350222	-0.588115	0.501529	1.08964	-1.00966	-0.990432	-2.85533	-1.70035	1.9939	0.917731
536	TcCLB.506775.160	0.994106	1.39084	0.996986	-0.393854	1.72335	0.580264	1.00593	0.71899	1.00302	-2.53901
537	TcCLB.506775.190	0.736663	0.686088	1.21405	0.527963	3.03199	0.329817	1.35747	1.45754	0.823689	1.89407
538	TcCLB.506775.30	0.199849	1.46371	0.598748	-0.86496	0.922271	1.08428	5.00379	0.683196	1.67015	-1.15612
539	TcCLB.506775.40	0.277997	0.80108	-0.339615	-1.14069	-0.0915803	-10.9194	3.59716	1.24832	-2.94451	-0.876659
540	TcCLB.506777.30	0.479662	1.13506	0.361153	-0.773903	0.341704	2.92651	2.0848	0.881014	2.76891	-1.29215
541	TcCLB.506779.100	-0.336111	0.673591	-0.531266	-1.20486	-0.92582	-1.08012	-2.97521	1.48458	-1.88229	-0.829974
542	TcCLB.506779.150	-0.352163	0.897643	2.20473	1.30709	-1.51264	-0.661098	-2.83959	1.11403	0.45357	0.76506
543	TcCLB.506779.180	0.529572	1.94554	0.877843	-1.0677	2.29206	0.436289	1.88832	0.513996	1.13916	-0.936596
544	TcCLB.506779.190	-0.781149	-0.506149	-1.20487	-0.698726	-0.344588	-2.90202	-1.28017	-1.9757	-0.829962	-1.43118
545	TcCLB.506779.20	-0.418047	-1.33584	-0.349196	0.986647	-2.13717	-0.467908	-2.39208	-0.748591	-2.86372	1.01353
546	TcCLB.506779.44	0.311781	0.870735	-0.554111	-1.42485	-1.16978	-0.854859	3.20738	1.14845	-1.80469	-0.70183
547	TcCLB.506779.60	-0.556361	0.487629	-0.832573	-1.3202	-0.78636	-1.27168	-1.79739	2.05074	-1.2011	-0.75746
548	TcCLB.506795.44	-1.10345	-1.47864	-0.82618	0.652458	-2.54878	-0.392345	-0.906249	-0.676298	-1.21039	1.53267
549	TcCLB.506797.10	0.895208	-0.73612	0.586676	1.3228	1.34478	0.743615	1.11706	-1.35847	1.70452	0.755974
550	TcCLB.506797.100	-0.526436	-1.67978	-0.802285	0.877494	0.508535	1.96643	-1.89956	-0.595317	-1.24644	1.13961
551	TcCLB.506797.120	-0.653837	-1.54145	-0.496147	1.0453	-0.623226	-1.60455	-1.52943	-0.648741	-2.01553	0.956663
552	TcCLB.506797.50	0.296882	-0.840665	0.741867	1.58253	1.13658	0.879831	3.36834	-1.18953	1.34795	0.631899
553	TcCLB.506799.100	2.02289	2.14546	5.40453	3.25907	1.65185	0.605381	0.494343	0.466101	0.18503	0.306836
554	TcCLB.506799.110	2.14397	3.66751	7.91926	4.25174	1.00425	0.995767	0.466424	0.272664	0.126274	0.235198
555	TcCLB.506799.20	2.30368	2.16338	4.21316	2.04978	1.33467	0.749248	0.434088	0.46224	0.237352	0.487857
556	TcCLB.506799.30	2.53183	1.85449	3.82052	1.96602	2.10217	0.475699	0.394971	0.53923	0.261745	0.508641
557	TcCLB.506799.50	0.572364	1.3377	2.43009	1.09239	0.258968	3.86149	1.74714	0.747552	0.411508	0.915426
558	TcCLB.506801.110	-0.391749	-2.00745	-0.983844	1.02361	-1.13482	-0.881196	-2.55266	-0.498144	-1.01642	0.976935
559	TcCLB.506801.120	0.574602	-0.692868	0.770436	1.4633	1.05356	0.949167	1.74033	-1.44328	1.29797	0.683385
560	TcCLB.506801.129	-0.426558	-0.914998	-0.568159	0.346839	-0.510069	-1.96052	-2.34435	-1.0929	-1.76007	2.88318
561	TcCLB.506801.20	1.34119	0.33812	2.10262	1.7645	1.00068	0.999317	0.745606	2.95753	0.475597	0.566733
562	TcCLB.506801.30	0.754743	-1.33902	1.09376	2.43279	-0.516757	-1.93515	1.32495	-0.746812	0.914277	0.411051
563	TcCLB.506801.40	0.548126	-2.75253	-4.61242	-1.85989	0.711955	1.40458	1.8244	-0.363302	-0.216806	-0.537667
564	TcCLB.506801.60	1.61164	2.60343	4.19197	1.58854	0.903974	1.10623	0.620484	0.384109	0.238551	0.629508
565	TcCLB.506801.70	-0.438387	-0.894476	-0.505739	0.388737	1.15266	0.867562	-2.28109	-1.11797	-1.9773	2.57243
566	TcCLB.506801.90	-0.771814	-1.45061	-0.476387	0.974222	-2.01861	-0.495389	-1.29565	-0.689365	-2.09913	1.02646
567	TcCLB.506811.120	-0.529485	-1.33309	-0.669725	0.663362	-1.87342	-0.533782	-1.88863	-0.750138	-1.49315	1.50747
568	TcCLB.506811.160	-0.672355	-1.8137	-0.567467	1.24624	-0.801785	-1.24722	-1.48731	-0.551358	-1.76222	0.802416
569	TcCLB.506811.210	-0.242953	-0.674185	0.39222	1.06641	-0.737509	-1.35592	-4.11602	-1.48327	2.54959	0.93773
570	TcCLB.506825.100	-0.222995	0.940287	0.580126	-0.360161	2.03635	0.491075	-4.48441	1.0635	1.72376	-2.77653
571	TcCLB.506825.150	0.318133	0.249742	-0.73821	-0.987952	-0.543104	-1.84127	3.14334	4.00414	-1.35463	-1.0122
572	TcCLB.506825.160	0.454828	1.87669	1.1862	-0.690487	2.08718	0.479115	2.19863	0.532853	0.843026	-1.44825
573	TcCLB.506825.180	-0.418921	0.954773	0.261235	-0.693539	0.672065	1.48795	-2.38709	1.04737	3.82798	-1.44188
574	TcCLB.506825.190	-1.13084	-0.26811	-2.05268	-1.78457	-1.65982	-0.602476	-0.884298	-3.72982	-0.487168	-0.560359
575	TcCLB.506825.200	-0.747143	-1.89481	-3.19212	-1.29731	-0.97889	-1.02157	-1.33843	-0.527758	-0.313272	-0.770825
576	TcCLB.506825.210	-0.344176	0.16677	-0.193944	-0.360714	-0.925987	-1.07993	-2.90549	5.99628	-5.15612	-2.77228
577	TcCLB.506825.219	-0.887015	0.631127	-0.686339	-1.31747	-0.358718	-2.7877	-1.12738	1.58447	-1.45701	-0.759033
578	TcCLB.506825.40	0.712293	3.45788	1.64648	-1.8114	3.88775	0.257218	1.40392	0.289194	0.607357	-0.552058
579	TcCLB.506825.50	-0.531273	0.443073	-0.298854	-0.741928	5.3341e-05	18747.3	-1.88227	2.25696	-3.34611	-1.34784
580	TcCLB.506825.80	0.20323	0.842103	-0.243136	-1.08524	0.493197	2.02759	4.92053	1.1875	-4.11292	-0.921455
581	TcCLB.506825.90	-0.742434	0.305162	-0.29732	-0.602481	-0.492872	-2.02892	-1.34692	3.27695	-3.36338	-1.6598
582	TcCLB.506829.39	-0.79808	-1.01153	-0.464971	0.546559	-1.47888	-0.676189	-1.25301	-0.988601	-2.15067	1.82963
583	TcCLB.506857.110	0.573317	-0.50332	-1.06686	-0.563538	-1.04276	-0.958989	1.74424	-1.98681	-0.937332	-1.7745
584	TcCLB.506859.180	0.700991	1.23623	2.02743	0.791206	2.36397	0.423016	1.42655	0.808912	0.493234	1.26389
585	TcCLB.506859.204	3.55217	2.15848	-2.02003	-4.17851	2.76443	0.361738	0.281518	0.463288	-0.495042	-0.239319
586	TcCLB.506859.49	0.542397	-0.310665	-0.654223	-0.343558	2.4851	0.402398	1.84367	-3.2189	-1.52853	-2.91072
587	TcCLB.506859.70	0.302321	-1.04216	-0.530037	0.512123	-0.945049	-1.05815	3.30774	-0.959545	-1.88666	1.95265
588	TcCLB.506861.30	-0.412664	-1.07263	-0.53062	0.542011	-1.18027	-0.847265	-2.42328	-0.932288	-1.88459	1.84498
589	TcCLB.506863.20	0.518965	-0.87383	-1.5644	-0.690569	-0.539693	-1.85291	1.92691	-1.14439	-0.639223	-1.44808
590	TcCLB.506865.2	-1.91602	-2.13758	-0.441256	1.69632	-4.37143	-0.228758	-0.521916	-0.467819	-2.26626	0.589511
591	TcCLB.506865.30	-0.461823	0.379528	0.817071	0.437543	0.0014771	677.003	-2.16533	2.63485	1.22388	2.28549
592	TcCLB.506865.50	-1.77624	-1.48817	-1.11429	0.373881	-1.97737	-0.505721	-0.562986	-0.671968	-0.897436	2.67465
593	TcCLB.506885.20	-0.228487	-0.448813	-0.835916	-0.387103	-1.22867	-0.813886	-4.37661	-2.2281	-1.19629	-2.58329
594	TcCLB.506885.210	0.990636	7.27252	5.07331	-2.19921	1.89216	0.528496	1.00945	0.137504	0.19711	-0.454709
595	TcCLB.506885.250	-0.310838	-0.267432	-1.19605	-0.928615	-0.131743	-7.59056	-3.21711	-3.73927	-0.836088	-1.07687
596	TcCLB.506885.310	0.276411	-2.60924	0.672835	3.28208	-0.542529	-1.84322	3.61781	-0.383253	1.48625	0.304685
597	TcCLB.506885.340	-1.09667	-1.3978	-1.1411	0.256697	-2.96171	-0.337643	-0.911848	-0.715409	-0.876344	3.89565
598	TcCLB.506885.354	0.819793	1.56044	0.958821	-0.601615	1.74852	0.571912	1.21982	0.640846	1.04295	-1.66219
599	TcCLB.506885.413	-0.311552	0.242073	1.37664	1.13457	0.048974	20.419	-3.20974	4.13098	0.726404	0.881391
600	TcCLB.506885.420	-0.991091	0.411459	-0.635744	-1.0472	0.313096	3.19391	-1.00899	2.43038	-1.57296	-0.954924
601	TcCLB.506885.440	-0.515483	-0.487317	-1.14364	-0.656328	1.33124	0.751178	-1.93993	-2.05205	-0.874397	-1.52363
602	TcCLB.506885.480	1.2783	3.41778	1.69997	-1.71781	0.539712	1.85284	0.782288	0.292588	0.588247	-0.582137
603	TcCLB.506885.70	0.284069	-0.722694	-1.24812	-0.525425	-0.383634	-2.60665	3.52028	-1.38371	-0.801206	-1.90322
604	TcCLB.506887.10	1.78763	7.75193	4.9927	-2.75923	2.93374	0.340862	0.5594	0.129	0.200292	-0.36242
605	TcCLB.506887.80	-0.447424	-0.403305	-1.09938	-0.696076	-0.633101	-1.57953	-2.23502	-2.47951	-0.909602	-1.43662
606	TcCLB.506891.30	0.517731	1.05501	1.66353	0.608517	0.266526	3.75198	1.9315	0.947857	0.601132	1.64334
607	TcCLB.506925.120	-0.798926	-1.7409	-1.03896	0.701935	-0.805634	-1.24126	-1.25168	-0.574417	-0.962501	1.42463
608	TcCLB.506925.14	-1.69958	-2.15715	-0.671469	1.48569	-1.36579	-0.732179	-0.58838	-0.463574	-1.48927	0.67309
609	TcCLB.506925.190	-0.865061	-0.758385	-1.03471	-0.276327	0.096742	10.3368	-1.15599	-1.31859	-0.966452	-3.6189
610	TcCLB.506925.20	-0.595061	-0.492584	0.692553	1.18514	-1.01518	-0.985047	-1.6805	-2.03011	1.44393	0.843785
611	TcCLB.506925.300	-1.73103	-2.99074	-1.19435	1.79639	-4.60804	-0.217012	-0.577692	-0.334365	-0.837273	0.556673
612	TcCLB.506925.420	-0.773002	-0.367014	-0.817549	-0.450534	-2.02447	-0.493957	-1.29366	-2.72469	-1.22317	-2.21959
613	TcCLB.506925.480	-0.233896	0.274687	2.46186	2.18718	-1.63818	-0.610432	-4.2754	3.6405	0.406196	0.45721
614	TcCLB.506925.510	-0.307071	0.236169	-0.957991	-1.19416	-0.298059	-3.35503	-3.25657	4.23425	-1.04385	-0.837409
615	TcCLB.506925.540	-0.408285	0.206263	-0.68174	-0.888003	-1.18558	-0.843472	-2.44927	4.84818	-1.46683	-1.12612
616	TcCLB.506927.20	0.214795	-0.321706	0.975088	1.29679	-0.717929	-1.39289	4.6556	-3.10843	1.02555	0.771132
617	TcCLB.506929.54	1.16411	1.23662	-1.18085	-2.41747	1.80903	0.552782	0.859027	0.808657	-0.846848	-0.413656
618	TcCLB.506931.70	-0.32973	-1.01278	-0.415659	0.597117	-1.28551	-0.777904	-3.03279	-0.987385	-2.40582	1.67471
619	TcCLB.506933.30	-0.267916	-0.275734	-0.629062	-0.353328	-1.07035	-0.934274	-3.73252	-3.62668	-1.58967	-2.83023
620	TcCLB.506933.60	-1.41975	-2.6647	-1.09611	1.56858	-1.07959	-0.926274	-0.70435	-0.375277	-0.912315	0.637518
621	TcCLB.506941.159	-0.421707	-0.975289	-0.706053	0.269236	-1.46674	-0.681785	-2.37131	-1.02534	-1.41632	3.71421
622	TcCLB.506941.170	-0.651434	-0.460512	0.481793	0.942305	-1.5641	-0.639345	-1.53507	-2.17149	2.07558	1.06123
623	TcCLB.506941.180	0.308731	-0.576283	0.804515	1.3808	-0.096038	-10.4125	3.23906	-1.73526	1.24298	0.724218
624	TcCLB.506941.220	-0.586537	-0.555308	0.634522	1.18983	-0.950741	-1.05181	-1.70492	-1.8008	1.57599	0.840456
625	TcCLB.506943.30	0.211194	0.566977	-0.300447	-0.867425	0.492795	2.02924	4.73498	1.76374	-3.32837	-1.15284
626	TcCLB.506943.4	-0.6122	-1.60333	-0.679906	0.92342	-3.20555	-0.311959	-1.63345	-0.623703	-1.47079	1.08293
627	TcCLB.506943.50	-0.4948	-1.18148	0.940748	2.12222	-1.31776	-0.758865	-2.02102	-0.846399	1.06298	0.471204
628	TcCLB.506943.69	1.99233	0.423838	-0.568911	-0.992748	0.297088	3.366	0.501925	2.35939	-1.75775	-1.0073
629	TcCLB.506945.10	-0.579142	0.382393	1.35705	0.974654	-0.597424	-1.67385	-1.72669	2.61511	0.736894	1.02601
630	TcCLB.506945.110	0.623858	-0.993342	-0.394394	0.598948	0.243893	4.10016	1.60293	-1.0067	-2.53554	1.66959
631	TcCLB.506945.20	-0.632703	-0.971982	-0.397918	0.574064	-0.835796	-1.19646	-1.58052	-1.02883	-2.51308	1.74196
632	TcCLB.506945.200	0.345741	0.242761	-0.545909	-0.788669	-0.74035	-1.35071	2.89233	4.11929	-1.83181	-1.26796
633	TcCLB.506945.240	-1.37863	-1.5507	-0.74533	0.805373	-2.03343	-0.491779	-0.72536	-0.644869	-1.34169	1.24166
634	TcCLB.506945.280	-0.242188	0.174306	0.607881	0.433575	0.106731	9.36931	-4.12902	5.73703	1.64506	2.30641
635	TcCLB.506945.290	-0.821948	-2.63761	-0.541057	2.09656	-1.08168	-0.924487	-1.21662	-0.379131	-1.84824	0.476973
636	TcCLB.506945.320	-0.243415	-0.642977	0.901864	1.54484	-0.229415	-4.35892	-4.10822	-1.55527	1.10881	0.647316
637	TcCLB.506945.40	0.469035	2.12877	1.02729	-1.10148	1.88194	0.531368	2.13204	0.469755	0.973435	-0.907869
638	TcCLB.506945.80	-0.75778	-1.296	-0.993865	0.302136	-1.06326	-0.940504	-1.31965	-0.771605	-1.00617	3.30977
639	TcCLB.506947.20	0.592372	-0.354186	-0.7615	-0.407315	0.682868	1.46441	1.68813	-2.82338	-1.3132	-2.45511
640	TcCLB.506947.70	-0.529369	-1.05123	-2.02693	-0.9757	-1.76457	-0.56671	-1.88904	-0.951268	-0.493357	-1.0249
641	TcCLB.506947.90	0.247838	-0.36409	1.15952	1.52361	0.0445335	22.455	4.0349	-2.74658	0.862426	0.656336
642	TcCLB.506951.80	0.468658	4.23671	2.03021	-2.2065	1.59455	0.627137	2.13375	0.236032	0.49256	-0.453206
643	TcCLB.506951.90	1.38213	4.45218	3.03262	-1.41956	0.299083	3.34355	0.72352	0.224609	0.329748	-0.704442
644	TcCLB.506961.150	0.825492	5.77912	4.33562	-1.4435	1.57881	0.633388	1.2114	0.173037	0.230648	-0.692759
645	TcCLB.506963.100	0.543455	0.853758	0.372637	-0.481121	0.368511	2.71362	1.84008	1.17129	2.68357	-2.07848
646	TcCLB.506965.130	2.22177	2.04409	3.89281	1.84872	2.4734	0.404302	0.450091	0.489215	0.256884	0.540915
647	TcCLB.506965.140	0.835612	4.10895	2.87617	-1.23278	-0.862585	-1.15931	1.19673	0.243371	0.347684	-0.811177
648	TcCLB.506967.40	0.868207	2.88201	1.53168	-1.35033	0.314802	3.1766	1.1518	0.34698	0.652879	-0.740558
649	TcCLB.506967.50	0.422609	4.0671	0.804031	-3.26307	0.504903	1.98058	2.36625	0.245875	1.24373	-0.30646
650	TcCLB.506967.60	2.02511	1.08441	2.49825	1.41384	0.431018	2.32009	0.4938	0.92216	0.400281	0.707296
651	TcCLB.506971.60	0.959628	3.68957	1.52851	-2.16107	1.18059	0.847037	1.04207	0.271034	0.654232	-0.462735
652	TcCLB.506971.70	1.05328	1.13244	2.88073	1.74829	-4.86256	-0.205653	0.949419	0.88305	0.347135	0.571988
653	TcCLB.506971.80	0.637447	3.65018	1.75095	-1.89923	0.0304929	32.7945	1.56876	0.273959	0.571117	-0.52653
654	TcCLB.506973.120	1.90397	3.08548	1.8481	-1.23738	2.22895	0.448642	0.525218	0.324098	0.541096	-0.808158
655	TcCLB.506973.20	0.737959	3.80244	2.70179	-1.10065	-0.968727	-1.03228	1.35509	0.262989	0.370125	-0.908556
656	TcCLB.506973.25	-0.753798	0.476249	0.999999	0.52375	1.11164	0.899571	-1.32662	2.09974	1	1.90931
657	TcCLB.507009.10	-0.236805	-1.34779	0.455948	1.80374	-1.86949	-0.534905	-4.22288	-0.741955	2.19323	0.554404
658	TcCLB.507009.110	-0.353867	-0.167172	-0.953404	-0.786233	-0.172961	-5.78167	-2.82592	-5.98188	-1.04887	-1.27189
659	TcCLB.507011.240	-0.789676	0.559034	1.78526	1.22622	0.206051	4.85317	-1.26634	1.7888	0.560143	0.815511
660	TcCLB.507011.250	-0.84768	-0.296987	-0.878637	-0.58165	0.657061	1.52193	-1.17969	-3.36716	-1.13813	-1.71925
661	TcCLB.507011.50	-0.424586	-0.461016	-1.15218	-0.691163	-0.662009	-1.51055	-2.35524	-2.16912	-0.867921	-1.44684
662	TcCLB.507035.11	1.17783	3.71902	2.39241	-1.32662	3.60436	0.277442	0.849018	0.268888	0.417989	-0.753798
663	TcCLB.507037.70	0.864783	0.966188	0.327842	-0.638347	2.34434	0.426559	1.15636	1.03499	3.05025	-1.56655
664	TcCLB.507037.80	-0.356471	-1.55877	-0.718334	0.840441	-0.199538	-5.01157	-2.80528	-0.64153	-1.39211	1.18985
665	TcCLB.507041.71	1.5283	2.52273	4.01911	1.49638	0.373612	2.67657	0.65432	0.396395	0.248811	0.66828
666	TcCLB.507043.10	1.48835	4.4513	2.9065	-1.5448	1.13229	0.883166	0.671885	0.224653	0.344056	-0.647332
667	TcCLB.507043.21	1.52309	3.1359	1.85973	-1.27617	1.30685	0.765201	0.656561	0.318888	0.537713	-0.783593
668	TcCLB.507047.130	0.616814	0.26598	0.902565	0.636585	0.0565507	17.6832	1.62123	3.75968	1.10795	1.57088
669	TcCLB.507047.50	0.437692	0.556953	-0.420285	-0.977238	0.820162	1.21927	2.28471	1.79548	-2.37934	-1.02329
670	TcCLB.507047.80	-0.308801	-0.800932	-1.39101	-0.590081	-0.155772	-6.41965	-3.23833	-1.24855	-0.7189	-1.69468
671	TcCLB.507075.40	1.41395	4.36328	3.26463	-1.09866	0.990969	1.00911	0.707237	0.229185	0.306314	-0.910202
672	TcCLB.507077.9	-0.491749	-0.86454	-1.25775	-0.393205	0.559282	1.78801	-2.03356	-1.15668	-0.795074	-2.5432
673	TcCLB.507079.10	0.586686	-0.454373	0.814573	1.26895	-0.218202	-4.5829	1.70449	-2.20084	1.22764	0.788056
674	TcCLB.507083.50	0.266818	-0.499038	-1.22355	-0.724511	-0.602603	-1.65947	3.74787	-2.00385	-0.817294	-1.38024
675	TcCLB.507089.200	0.495004	0.263043	-0.327257	-0.590301	-0.0781623	-12.7939	2.02019	3.80165	-3.0557	-1.69405
676	TcCLB.507091.10	0.4991	-3.40558	-0.77215	2.63343	-1.65931	-0.602661	2.0036	-0.293635	-1.29508	0.379732
677	TcCLB.507091.60	1.70334	0.942389	1.87655	0.934162	0.317003	3.15455	0.587081	1.06113	0.532893	1.07048
678	TcCLB.507093.10	-0.189388	0.268637	-0.379822	-0.648459	0.574509	1.74062	-5.28017	3.7225	-2.63281	-1.54212
679	TcCLB.507093.120	-0.383726	-0.468334	-1.04956	-0.581222	-0.605825	-1.65064	-2.60603	-2.13523	-0.952784	-1.72051
680	TcCLB.507093.220	6.1556	-1.47656	-0.746298	0.73026	0.0471711	21.1994	0.162454	-0.677251	-1.33995	1.36938
681	TcCLB.507093.240	-0.16374	-0.252924	-0.566927	-0.314003	-0.340022	-2.94098	-6.10725	-3.95376	-1.7639	-3.18469
682	TcCLB.507093.320	-0.486108	-1.4108	-0.598568	0.812233	-0.564337	-1.77199	-2.05716	-0.708817	-1.67066	1.23117
683	TcCLB.507099.20	-0.229635	0.254167	-0.40658	-0.660747	-0.385631	-2.59315	-4.35474	3.93442	-2.45954	-1.51344
684	TcCLB.507099.30	-0.647147	-1.60504	-0.859963	0.745076	-1.57001	-0.636938	-1.54524	-0.623038	-1.16284	1.34215
685	TcCLB.507105.50	-1.87724	-3.71079	-2.93	0.78079	-3.11062	-0.321479	-0.532698	-0.269484	-0.341297	1.28075
686	TcCLB.507105.70	0.513416	-0.446424	0.440981	0.887405	-1.11568	-0.896312	1.94774	-2.24002	2.26767	1.12688
687	TcCLB.507107.40	-0.359208	-1.96329	-0.990992	0.972294	-0.931477	-1.07356	-2.7839	-0.50935	-1.00909	1.0285
688	TcCLB.507121.40	-0.299396	0.326912	-0.301073	-0.627986	3.88186	0.257609	-3.34006	3.05892	-3.32145	-1.59239
689	TcCLB.507129.30	-0.587044	-1.24588	-0.565239	0.680646	-2.43858	-0.410075	-1.70345	-0.802642	-1.76916	1.46919
690	TcCLB.507133.10	0.652537	0.814889	-1.49724	-2.31213	3.44404	0.290357	1.53248	1.22716	-0.667896	-0.432502
691	TcCLB.507145.79	1.10442	1.20273	2.63581	1.43308	0.213671	4.68009	0.905449	0.831444	0.37939	0.697798
692	TcCLB.507145.88	1.10928	1.20273	2.63581	1.43308	0.383019	2.61084	0.90149	0.831444	0.37939	0.697798
693	TcCLB.507163.30	0.589666	3.5458	2.31352	-1.23228	-0.26463	-3.77886	1.69588	0.282024	0.432242	-0.811504
694	TcCLB.507163.40	1.04229	2.37427	0.987527	-1.38674	0.617011	1.62072	0.959426	0.421182	1.01263	-0.721114
695	TcCLB.507211.20	0.22034	1.65609	0.744451	-0.911639	0.0110996	90.093	4.53843	0.603832	1.34327	-1.09693
696	TcCLB.507227.9	-0.456158	-1.20176	-0.427211	0.774549	-1.70225	-0.587458	-2.19222	-0.832113	-2.34076	1.29107
697	TcCLB.507257.180	0.467053	0.189144	-0.205986	-0.395131	-0.896039	-1.11602	2.14109	5.28697	-4.85469	-2.53081
698	TcCLB.507257.80	0.874553	2.20836	1.031	-1.17737	0.913201	1.09505	1.14344	0.452824	0.969934	-0.849353
699	TcCLB.507275.40	-0.232476	-0.545795	1.94069	2.48649	0.455888	2.19352	-4.30153	-1.83219	0.51528	0.402174
700	TcCLB.507275.61	0.984939	4.27209	5.31196	1.03986	0.314471	3.17994	1.01529	0.234077	0.188255	0.961668
701	TcCLB.507395.10	-0.279791	-1.386	0.433325	1.81933	0.140718	7.10642	-3.57409	-0.7215	2.30773	0.549654
702	TcCLB.507395.14	-0.641043	-0.406844	-0.865006	-0.458161	0.233612	4.2806	-1.55996	-2.45794	-1.15606	-2.18264
703	TcCLB.507429.30	0.625627	1.8173	3.07791	1.26061	-0.964957	-1.03632	1.5984	0.550268	0.324896	0.793264
704	TcCLB.507447.10	-0.323921	0.393621	1.09575	0.702128	-0.622172	-1.60727	-3.08717	2.54051	0.912618	1.42424
705	TcCLB.507467.110	-0.338856	-0.279917	-0.669038	-0.389121	-1.1861	-0.8431	-2.9511	-3.57249	-1.49468	-2.56989
706	TcCLB.507477.5	1.52645	6.20708	4.69196	-1.51512	-0.167753	-5.96115	0.655114	0.161106	0.213131	-0.660013
707	TcCLB.507479.20	1.31841	7.14099	5.27819	-1.8628	2.01691	0.495807	0.758492	0.140037	0.189459	-0.536826
708	TcCLB.507479.70	1.01735	5.54162	2.63587	-2.90576	0.124023	8.06303	0.98295	0.180453	0.379382	-0.344144
709	TcCLB.507483.20	-0.914596	-0.397008	1.0781	1.47511	-0.401836	-2.48858	-1.09338	-2.51884	0.927558	0.677916
710	TcCLB.507483.30	-0.968017	-1.28379	1.00647	2.29025	-0.265072	-3.77257	-1.03304	-0.778945	0.993575	0.436633
711	TcCLB.507483.39	-1.0546	-0.597735	1.70799	2.30572	-0.245613	-4.07145	-0.948229	-1.67298	0.585484	0.433703
712	TcCLB.507485.100	-0.737178	-0.494981	0.719575	1.21456	-0.716591	-1.3955	-1.35652	-2.02028	1.38971	0.823346
713	TcCLB.507485.120	-0.538188	0.431292	-0.31394	-0.745232	0.0863677	11.5784	-1.85809	2.31862	-3.18532	-1.34186
714	TcCLB.507485.130	0.812802	1.18432	-2.57978	-3.7641	-0.253429	-3.94588	1.23031	0.844369	-0.38763	-0.265668
715	TcCLB.507485.140	-0.534489	0.431292	-0.31394	-0.745232	0.0337065	29.6679	-1.87095	2.31862	-3.18532	-1.34186
716	TcCLB.507485.150	0.896587	1.18928	-2.4285	-3.61778	1.731	0.577701	1.11534	0.840842	-0.411777	-0.276413
717	TcCLB.507485.159	-0.602187	-1.02203	0.874263	1.89629	0.116984	8.54818	-1.66061	-0.978446	1.14382	0.527345
718	TcCLB.507485.60	-0.236078	-1.51622	-0.66225	0.853969	-1.19628	-0.835925	-4.23589	-0.659535	-1.51	1.171
719	TcCLB.507509.20	0.35572	0.625438	1.31735	0.691916	2.41963	0.413287	2.8112	1.59888	0.759098	1.44526
720	TcCLB.507511.81	0.8406	2.08044	0.526102	-1.55433	-0.490076	-2.0405	1.18963	0.480669	1.90077	-0.643362
721	TcCLB.507511.91	0.812222	2.08044	0.526102	-1.55433	-0.739545	-1.35218	1.23119	0.480669	1.90077	-0.643362
722	TcCLB.507521.80	-0.484983	-0.211223	-0.711457	-0.500234	0.314939	3.17522	-2.06193	-4.73434	-1.40557	-1.99906
723	TcCLB.507527.10	-0.848688	-0.272506	-0.729134	-0.456627	-1.1984	-0.834443	-1.17829	-3.66964	-1.37149	-2.18997
724	TcCLB.507529.10	-0.870909	-0.982121	-1.45809	-0.475967	-0.920618	-1.08623	-1.14823	-1.0182	-0.68583	-2.10099
725	TcCLB.507529.50	-0.849591	-1.01624	-0.627111	0.389128	-0.0990027	-10.1007	-1.17704	-0.984021	-1.59461	2.56985
726	TcCLB.507537.20	-0.641656	0.961758	-1.62919	-2.59095	3.56995	0.280116	-1.55847	1.03976	-0.613803	-0.38596
727	TcCLB.507547.59	0.282976	-0.364712	0.82501	1.18972	-1.47842	-0.676396	3.53387	-2.74189	1.21211	0.840533
728	TcCLB.507547.90	0.299208	-0.297967	1.39125	1.68921	-1.23998	-0.806465	3.34216	-3.35607	0.71878	0.591992
729	TcCLB.507559.110	0.606176	2.46161	1.79468	-0.666927	1.46308	0.683489	1.64968	0.406238	0.557201	-1.49941
730	TcCLB.507559.60	0.410433	1.26845	0.934597	-0.333852	1.10919	0.901558	2.43645	0.788364	1.06998	-2.99533
731	TcCLB.507559.80	-0.807581	-1.28233	-0.561579	0.72075	-1.30219	-0.767935	-1.23827	-0.779831	-1.78069	1.38744
732	TcCLB.507559.90	-0.44312	1.2246	0.340218	-0.884377	-0.487803	-2.05001	-2.25672	0.816596	2.93929	-1.13074
733	TcCLB.507585.20	-0.296242	-1.13815	-0.663424	0.474721	-1.28679	-0.777125	-3.37562	-0.878623	-1.50733	2.1065
734	TcCLB.507603.190	0.784589	0.461708	0.976599	0.514891	1.22915	0.813568	1.27455	2.16587	1.02396	1.94216
735	TcCLB.507603.80	0.266795	-0.658576	-0.940579	-0.282003	-1.00308	-0.996927	3.74819	-1.51843	-1.06317	-3.54606
736	TcCLB.507611.110	0.333842	-0.595337	0.514229	1.10957	-0.217488	-4.59796	2.99543	-1.67972	1.94466	0.901253
737	TcCLB.507611.170	0.842809	6.41767	4.65356	-1.7641	3.28139	0.304749	1.18651	0.15582	0.214889	-0.56686
738	TcCLB.507611.280	-1.05763	-1.06453	0.550352	1.61488	-1.73708	-0.575678	-0.945514	-0.939382	1.81702	0.61924
739	TcCLB.507625.110	0.513465	0.744098	1.25255	0.508448	1.0613	0.942242	1.94755	1.34391	0.798373	1.96677
740	TcCLB.507625.120	-0.93854	0.462775	1.65818	1.1954	-0.333888	-2.99502	-1.06548	2.16088	0.603072	0.836539
741	TcCLB.507625.140	0.330294	-0.521868	0.659437	1.1813	0.914387	1.09363	3.0276	-1.9162	1.51644	0.846522
742	TcCLB.507625.170	-0.35971	-0.651521	-1.05171	-0.400184	-0.0736534	-13.5771	-2.78002	-1.53487	-0.950837	-2.49885
743	TcCLB.507625.70	-0.963645	-0.41269	-0.66632	-0.25363	-0.742049	-1.34762	-1.03773	-2.42313	-1.50078	-3.94275
744	TcCLB.507629.30	-0.40582	0.326497	1.20224	0.875744	1.05048	0.951942	-2.46415	3.06281	0.831779	1.14189
745	TcCLB.507639.10	0.865786	2.72508	0.594818	-2.13026	1.46852	0.680955	1.15502	0.366961	1.68119	-0.469425
746	TcCLB.507641.180	0.246472	1.03931	1.96196	0.92265	-1.00995	-0.990149	4.05726	0.962174	0.509694	1.08383
747	TcCLB.507641.233	-0.73535	-1.68306	-0.87445	0.80861	-2.60896	-0.383294	-1.3599	-0.594156	-1.14358	1.23669
748	TcCLB.507641.50	-0.74204	-1.38548	-0.957023	0.428462	-1.79674	-0.556564	-1.34764	-0.721769	-1.04491	2.33393
749	TcCLB.507667.20	-0.43413	-1.81809	-0.468424	1.34967	-0.897383	-1.11435	-2.30346	-0.550027	-2.13482	0.740922
750	TcCLB.507669.10	0.341056	-1.68746	0.53589	2.22335	0.468816	2.13303	2.93207	-0.592607	1.86605	0.449772
751	TcCLB.507669.104	0.267531	-0.682646	0.4912	1.17385	0.499461	2.00216	3.73788	-1.46489	2.03583	0.851901
752	TcCLB.507669.139	0.361616	-0.49453	1.94748	2.44201	-0.917639	-1.08975	2.76536	-2.02212	0.513485	0.4095
753	TcCLB.507669.14	0.198405	-0.320516	0.710971	1.03149	0.568499	1.75902	5.04019	-3.11997	1.40653	0.969474
754	TcCLB.507669.190	-0.362073	-1.12477	0.790273	1.91505	-0.104911	-9.53188	-2.76188	-0.889069	1.26539	0.522181
755	TcCLB.507669.70	-0.761376	-0.965175	0.748444	1.71362	0.363926	2.74781	-1.31341	-1.03608	1.3361	0.58356
756	TcCLB.507671.30	-1.06401	-2.53795	-1.26255	1.2754	-1.9224	-0.520183	-0.939845	-0.394019	-0.792047	0.784068
757	TcCLB.507673.20	-0.639371	-0.543974	-0.937908	-0.393934	-1.95796	-0.510736	-1.56404	-1.83832	-1.0662	-2.5385
758	TcCLB.507673.60	1.47523	2.99876	1.97157	-1.02719	-0.231195	-4.32536	0.677859	0.333471	0.507209	-0.973528
759	TcCLB.507677.10	0.350198	0.236901	-0.296231	-0.533132	-0.0539604	-18.5321	2.85553	4.22117	-3.37575	-1.87571
760	TcCLB.507677.129	0.251593	-0.149921	-0.691673	-0.541753	0.666702	1.49992	3.97468	-6.6702	-1.44577	-1.84586
761	TcCLB.507677.160	-0.705654	-2.28528	-1.65734	0.627942	-1.05626	-0.946735	-1.41713	-0.437583	-0.603378	1.5925
762	TcCLB.507677.39	-0.514475	-1.7745	-0.474045	1.30045	-0.934859	-1.06968	-1.94373	-0.563539	-2.1095	0.768962
763	TcCLB.507677.60	1.4291	1.17186	0.366116	-0.805746	0.719222	1.39039	0.699741	0.853343	2.73137	-1.24109
764	TcCLB.507683.10	0.714892	1.35066	0.570092	-0.780569	-0.587113	-1.70325	1.39881	0.740378	1.7541	-1.28112
765	TcCLB.507699.10	0.363439	1.71764	3.3987	1.68105	1.23546	0.809415	2.75149	0.582193	0.29423	0.594865
766	TcCLB.507699.149	0.867383	4.26095	2.40119	-1.85976	-0.11228	-8.90634	1.15289	0.23469	0.41646	-0.537705
767	TcCLB.507699.230	1.73553	1.44639	3.14328	1.6969	0.59494	1.68084	0.576193	0.691378	0.318139	0.589311
768	TcCLB.507699.90	0.562351	1.4131	3.22358	1.81048	0.240667	4.15512	1.77825	0.707666	0.310214	0.552339
769	TcCLB.507701.10	0.49507	0.543865	3.30894	2.76507	-0.807204	-1.23884	2.01992	1.83869	0.302212	0.361654
770	TcCLB.507701.4	0.572772	1.15919	3.27243	2.11324	-0.847717	-1.17964	1.7459	0.862669	0.305583	0.473207
771	TcCLB.507707.20	-0.65503	-1.21242	-1.81541	-0.602993	-0.630604	-1.58578	-1.52665	-0.824796	-0.550839	-1.6584
772	TcCLB.507709.30	-0.621149	-0.267523	-0.565879	-0.298356	-0.474264	-2.10853	-1.60992	-3.738	-1.76716	-3.3517
773	TcCLB.507709.50	-0.521378	-0.425144	-0.785911	-0.360766	-1.14174	-0.875855	-1.918	-2.35214	-1.27241	-2.77188
774	TcCLB.507709.90	0.791197	-1.45149	-0.58391	0.86758	0.942496	1.06101	1.26391	-0.688947	-1.71259	1.15263
775	TcCLB.507711.100	0.927847	1.48579	-1.26089	-2.74668	2.07239	0.482536	1.07776	0.673042	-0.793091	-0.364076
776	TcCLB.507711.180	-0.450565	-0.197978	-0.743495	-0.545516	1.12886	0.885852	-2.21943	-5.05106	-1.345	-1.83313
777	TcCLB.507711.190	-0.586185	-1.24267	-0.396947	0.845721	0.170122	5.87813	-1.70595	-0.804721	-2.51923	1.18242
778	TcCLB.507711.200	-0.670083	-2.37563	-0.755285	1.62034	-0.578215	-1.72946	-1.49235	-0.420942	-1.324	0.617154
779	TcCLB.507711.270	-0.396035	-0.294543	-0.709441	-0.414897	0.0313025	31.9463	-2.52503	-3.39508	-1.40956	-2.41024
780	TcCLB.507711.290	-0.373939	0.380003	1.01187	0.631864	-0.371804	-2.68959	-2.67424	2.63156	0.988272	1.58262
781	TcCLB.507711.300	-1.23463	-1.4554	-0.743021	0.712383	-2.85081	-0.350777	-0.809957	-0.687094	-1.34586	1.40374
782	TcCLB.507711.60	0.432653	0.554505	1.35673	0.802221	1.85387	0.539412	2.31132	1.80341	0.737068	1.24654
783	TcCLB.507713.30	1.0225	0.398636	-0.784519	-1.18315	0.502303	1.99083	0.977999	2.50855	-1.27467	-0.845198
784	TcCLB.507713.40	1.03763	0.373005	-1.17937	-1.55237	1.98455	0.503893	0.963735	2.68093	-0.847913	-0.644176
785	TcCLB.507739.120	0.717498	-4.49211	-1.86482	2.62728	0.378995	2.63856	1.39373	-0.222613	-0.536244	0.380621
786	TcCLB.507739.50	-0.291765	-0.401658	1.15202	1.55368	-0.965021	-1.03625	-3.42742	-2.48968	0.868039	0.643633
787	TcCLB.507739.80	-0.353159	-0.250501	-0.995156	-0.744655	-0.407405	-2.45456	-2.83159	-3.992	-1.00487	-1.3429
788	TcCLB.507747.180	1.26626	1.46972	2.62558	1.15586	0.103068	9.70233	0.789729	0.680403	0.380868	0.865155
789	TcCLB.507747.260	-0.898772	-0.256112	0.376315	0.632427	0.0631786	15.8281	-1.11263	-3.90455	2.65735	1.58121
790	TcCLB.507747.80	0.854325	1.70844	3.61639	1.90795	-0.473176	-2.11338	1.17051	0.585328	0.276519	0.524123
791	TcCLB.507747.94	0.354154	0.952693	2.08677	1.13407	-0.134421	-7.43934	2.82363	1.04966	0.47921	0.881776
792	TcCLB.507757.21	0.560348	0.63154	1.54236	0.910818	-1.25582	-0.796292	1.78461	1.58343	0.648358	1.09791
793	TcCLB.507795.100	-0.630768	-0.470261	-0.953549	-0.483287	-1.06167	-0.94191	-1.58537	-2.12648	-1.04871	-2.06916
794	TcCLB.507799.10	0.645452	3.08212	1.50371	-1.57841	0.914731	1.09322	1.5493	0.324452	0.665023	-0.633549
795	TcCLB.507809.119	0.541453	0.640538	0.287062	-0.353476	0.946584	1.05643	1.84688	1.56119	3.48357	-2.82904
796	TcCLB.507809.60	0.191222	-0.635454	-0.942165	-0.306711	-1.05406	-0.948714	5.22953	-1.57368	-1.06138	-3.2604
797	TcCLB.507809.70	1.15476	0.757954	-0.784467	-1.54242	-0.701746	-1.42502	0.865977	1.31934	-1.27475	-0.648331
798	TcCLB.507811.100	2.62299	2.20742	1.10387	-1.10355	1.80323	0.55456	0.381245	0.453018	0.905905	-0.906165
799	TcCLB.507811.20	0.765227	-0.14059	-0.375778	-0.235188	1.48588	0.673002	1.3068	-7.11286	-2.66114	-4.25192
800	TcCLB.507817.30	0.269563	-0.569418	0.481033	1.05045	-0.936282	-1.06805	3.70971	-1.75618	2.07886	0.951972
801	TcCLB.507817.50	-1.31617	-0.967685	-1.53869	-0.571006	-1.30044	-0.768969	-0.759778	-1.03339	-0.649903	-1.7513
802	TcCLB.507817.80	-0.791196	-0.821189	-0.445561	0.375627	1.08421	0.922334	-1.26391	-1.21775	-2.24436	2.66221
803	TcCLB.507831.60	-0.337252	-0.55986	-1.31921	-0.759346	-0.23638	-4.23047	-2.96514	-1.78616	-0.758032	-1.31692
804	TcCLB.507831.70	-1.17721	-2.23295	-0.793577	1.43937	-1.18463	-0.844142	-0.849468	-0.447838	-1.26012	0.694748
805	TcCLB.507839.40	1.15591	8.0511	5.94896	-2.10214	-0.233506	-4.28255	0.865121	0.124207	0.168097	-0.475706
806	TcCLB.507859.46	2.30202	-2.04777	1.41816	3.46593	9.73036	0.102771	0.4344	-0.488335	0.705139	0.288523
807	TcCLB.507867.100	-0.607332	-2.74546	-4.03792	-1.29246	-0.0387762	-25.789	-1.64655	-0.364237	-0.247652	-0.77372
808	TcCLB.507875.20	-1.14781	-4.8324	-0.916615	3.91578	-3.77406	-0.264967	-0.871223	-0.206937	-1.09097	0.255377
809	TcCLB.507875.220	1.03846	3.46689	6.69515	3.22825	1.40769	0.710384	0.962969	0.288443	0.149362	0.309765
810	TcCLB.507879.10	2.20836	2.53249	1.78003	-0.752462	4.02588	0.248393	0.452824	0.394868	0.561789	-1.32897
811	TcCLB.507881.20	0.288147	0.686186	-0.315567	-1.00175	0.286716	3.48777	3.47045	1.45733	-3.1689	-0.998251
812	TcCLB.507883.109	-0.75482	-1.54148	-0.479636	1.06184	-1.42912	-0.69973	-1.32482	-0.648729	-2.08491	0.941762
813	TcCLB.507885.10	1.08762	-1.04386	1.04135	2.0852	1.87085	0.534517	0.919436	-0.957984	0.960296	0.479569
814	TcCLB.507907.10	1.64361	3.49532	2.60387	-0.89145	1.14289	0.874973	0.608416	0.286097	0.384043	-1.12177
815	TcCLB.507907.20	0.675888	2.44912	0.663295	-1.78583	4.38304	0.228152	1.47954	0.408309	1.50763	-0.559964
816	TcCLB.507907.50	-0.240877	0.208797	-0.886494	-1.09529	0.0312333	32.0172	-4.15149	4.78934	-1.12804	-0.912999
817	TcCLB.507923.20	-0.383156	-2.66285	-0.686901	1.97595	0.863388	1.15823	-2.6099	-0.375538	-1.45581	0.506087
818	TcCLB.507925.60	-0.212303	-0.598628	0.920239	1.51887	-1.0527	-0.949939	-4.71024	-1.67049	1.08667	0.658385
819	TcCLB.507927.20	-0.71687	-1.81071	-0.624746	1.18597	-1.28665	-0.777212	-1.39495	-0.552269	-1.60065	0.843194
820	TcCLB.507927.60	-0.359747	-1.21158	0.586546	1.79812	-1.66882	-0.599226	-2.77973	-0.82537	1.7049	0.556135
821	TcCLB.507929.20	-1.50484	-2.68891	-1.7592	0.92971	-2.19491	-0.4556	-0.664524	-0.371898	-0.56844	1.0756
822	TcCLB.507933.29	0.523412	0.918726	1.46272	0.543997	-0.0162577	-61.5093	1.91054	1.08846	0.683656	1.83824
823	TcCLB.507941.120	1.10623	0.815506	1.41232	0.596817	0.574815	1.73969	0.903968	1.22623	0.708053	1.67556
824	TcCLB.507941.50	0.668106	0.999944	0.538798	-0.461147	-0.00986702	-101.348	1.49677	1.00006	1.85598	-2.16851
825	TcCLB.507941.70	1.03533	1.40085	0.251612	-1.14924	1.5432	0.648002	0.965876	0.71385	3.97438	-0.870138
826	TcCLB.507953.100	1.63702	1.33501	3.14122	1.80621	-0.137934	-7.24982	0.610868	0.749061	0.318348	0.553645
827	TcCLB.507953.200	0.981048	3.67582	2.00895	-1.66687	0.984357	1.01589	1.01932	0.272048	0.497772	-0.599927
828	TcCLB.507953.60	1.0076	3.97245	3.31088	-0.661572	0.245876	4.06709	0.992454	0.251734	0.302035	-1.51155
829	TcCLB.507957.200	1.52019	4.96546	3.69349	-1.27196	1.12199	0.891272	0.65781	0.201391	0.270746	-0.786186
830	TcCLB.507957.229	0.97933	2.55384	1.47836	-1.07548	-0.469837	-2.1284	1.02111	0.391567	0.676427	-0.929814
831	TcCLB.507957.320	0.608363	2.25573	3.56669	1.31096	9.95523	0.10045	1.64376	0.443315	0.280372	0.762801
832	TcCLB.507959.110	1.10125	1.8758	5.86085	3.98505	0.280254	3.5682	0.908061	0.533105	0.170624	0.250938
833	TcCLB.507959.170	0.951556	4.21551	2.51619	-1.69932	0.247952	4.03304	1.05091	0.237219	0.397427	-0.588472
834	TcCLB.507959.210	0.438195	4.57399	1.44031	-3.13368	1.22567	0.815878	2.28209	0.218628	0.694295	-0.319114
835	TcCLB.507959.280	0.630376	1.3828	2.93253	1.54973	0.213277	4.68874	1.58636	0.723168	0.341002	0.645274
836	TcCLB.507959.350	-0.75273	1.6567	2.73167	1.07498	-0.341091	-2.93177	-1.3285	0.603611	0.366076	0.930253
837	TcCLB.507959.90	0.470198	4.76664	2.41199	-2.35465	1.458	0.68587	2.12676	0.209791	0.414595	-0.424692
838	TcCLB.507963.10	0.584181	0.539323	2.56254	2.02321	0.980531	1.01986	1.7118	1.85418	0.390238	0.494263
839	TcCLB.507963.20	0.634055	-1.80514	0.501789	2.30693	-2.0633	-0.484661	1.57715	-0.553974	1.99287	0.433477
840	TcCLB.507963.30	-0.295975	-0.502499	-0.970273	-0.467774	-0.0180965	-55.2592	-3.37867	-1.99005	-1.03064	-2.13778
841	TcCLB.507987.10	1.60267	3.09443	1.74218	-1.35225	5.17943	0.193071	0.623961	0.323161	0.573993	-0.739507
842	TcCLB.507993.100	-0.735379	-0.391113	0.681633	1.07275	-0.666035	-1.50142	-1.35984	-2.55681	1.46706	0.932187
843	TcCLB.507993.20	1.13867	1.20254	0.474374	-0.728163	1.79541	0.556977	0.878218	0.831575	2.10804	-1.37332
844	TcCLB.507993.280	0.209774	0.669688	1.15709	0.487404	1.91355	0.522588	4.76703	1.49323	0.864236	2.05169
845	TcCLB.507993.290	-0.80873	-1.30862	-0.769161	0.539458	-0.822166	-1.2163	-1.23651	-0.764165	-1.30012	1.85371
846	TcCLB.507993.330	-1.06917	-2.42904	-1.18125	1.24779	-2.85229	-0.350595	-0.935301	-0.411685	-0.846562	0.801415
847	TcCLB.507993.350	1.92507	-0.61878	-1.22686	-0.608076	0.727632	1.37432	0.519461	-1.61608	-0.815091	-1.64453
848	TcCLB.507997.30	2.00946	2.31813	1.55459	-0.763541	0.683223	1.46365	0.497646	0.431382	0.643256	-1.30969
849	TcCLB.507999.10	-2.60971	4.03397	0.580896	-3.45307	0.879685	1.13677	-0.383185	0.247895	1.72148	-0.289597
850	TcCLB.508021.10	2.7383	6.21572	2.48745	-3.72827	2.62135	0.381483	0.36519	0.160882	0.402018	-0.268221
851	TcCLB.508041.60	-0.760042	-0.39914	-1.10186	-0.702719	-0.129956	-7.69491	-1.31572	-2.50539	-0.907557	-1.42304
852	TcCLB.508047.20	0.58177	1.78678	7.10495	5.31817	1.08073	0.925305	1.71889	0.559667	0.140747	0.188035
853	TcCLB.508047.60	1.51693	2.4959	1.35216	-1.14374	0.701642	1.42523	0.659228	0.400657	0.739559	-0.874321
854	TcCLB.508047.70	0.573665	4.24288	3.0467	-1.19618	0.282515	3.53963	1.74318	0.235689	0.328224	-0.835994
855	TcCLB.508081.30	1.11464	6.59318	4.9446	-1.64859	3.02399	0.330689	0.897153	0.151672	0.202241	-0.606581
856	TcCLB.508081.50	1.09051	5.86289	4.35318	-1.50971	-0.98904	-1.01108	0.916998	0.170564	0.229717	-0.662381
857	TcCLB.508081.70	1.03271	6.60395	10.1863	3.58231	0.0309304	32.3306	0.968323	0.151424	0.0981714	0.279149
858	TcCLB.508083.10	-0.664235	-2.32728	-1.51833	0.808948	-0.848658	-1.17833	-1.50549	-0.429686	-0.658617	1.23617
859	TcCLB.508087.10	-0.326036	0.23081	-0.26503	-0.49584	0.0632228	15.8171	-3.06714	4.33258	-3.77315	-2.01678
860	TcCLB.508089.30	-0.511463	-0.288231	-1.35818	-1.06995	-0.0722302	-13.8446	-1.95518	-3.46944	-0.736279	-0.934624
861	TcCLB.508095.20	0.277352	-0.267221	-0.767174	-0.499953	-0.462253	-2.16332	3.60553	-3.74222	-1.30349	-2.00019
862	TcCLB.508109.30	1.78085	1.9259	0.876054	-1.04985	0.794326	1.25893	0.561529	0.519238	1.14148	-0.952521
863	TcCLB.508121.120	1.28083	1.30441	2.58259	1.27818	-0.673933	-1.48383	0.780742	0.76663	0.387208	0.78236
864	TcCLB.508121.80	-0.492124	0.595183	2.89069	2.2955	-0.904256	-1.10588	-2.03201	1.68016	0.345938	0.435634
865	TcCLB.508125.40	-1.51169	0.761899	4.29802	3.53612	-0.321855	-3.10699	-0.66151	1.31251	0.232666	0.282796
866	TcCLB.508143.80	0.871206	2.72655	5.12454	2.39799	0.287879	3.47368	1.14783	0.366764	0.195139	0.417015
867	TcCLB.508149.70	1.3602	1.13498	6.66246	5.52748	-0.0275928	-36.2413	0.735188	0.881069	0.150095	0.180914
868	TcCLB.508151.20	1.84619	5.23487	4.13698	-1.0979	0.228574	4.37494	0.541657	0.191027	0.241722	-0.910831
869	TcCLB.508159.40	-0.425852	1.37945	-0.431705	-1.81115	0.277457	3.60416	-2.34823	0.724928	-2.3164	-0.552135
870	TcCLB.508161.20	1.86222	3.47854	2.43869	-1.03985	0.844156	1.18462	0.536993	0.287477	0.410056	-0.961681
871	TcCLB.508161.30	0.512586	3.93689	2.31623	-1.62066	0.0110244	90.708	1.95089	0.254008	0.431736	-0.617032
872	TcCLB.508161.50	2.20779	3.07716	2.00736	-1.0698	0.706621	1.41519	0.452943	0.324975	0.498167	-0.934754
873	TcCLB.508163.20	1.17175	5.6254	4.19693	-1.42847	0.508171	1.96784	0.853421	0.177765	0.238269	-0.70005
874	TcCLB.508163.250	2.0608	4.48202	3.56019	-0.921827	0.491025	2.03656	0.485249	0.223114	0.280884	-1.0848
875	TcCLB.508163.270	0.918669	3.32819	2.22965	-1.09855	0.403092	2.48083	1.08853	0.300463	0.448501	-0.910294
876	TcCLB.508163.320	1.25393	3.34487	1.94097	-1.40389	0.335526	2.9804	0.797492	0.298966	0.515206	-0.712305
877	TcCLB.508163.330	2.01333	8.34404	6.24061	-2.10343	0.547886	1.8252	0.496691	0.119846	0.160241	-0.475413
878	TcCLB.508163.400	1.47418	3.27495	6.10203	2.82707	1.73566	0.576151	0.678342	0.305348	0.16388	0.353723
879	TcCLB.508165.100	0.76434	5.16436	3.41638	-1.74798	0.265133	3.77169	1.30832	0.193635	0.292707	-0.572089
880	TcCLB.508165.110	1.59131	4.28707	3.31967	-0.967404	0.101147	9.88655	0.628413	0.233259	0.301235	-1.03369
881	TcCLB.508165.120	0.942403	5.46997	3.11148	-2.35849	0.0142281	70.2835	1.06112	0.182816	0.32139	-0.424
882	TcCLB.508165.170	1.24215	5.69017	3.67903	-2.01114	0.87186	1.14697	0.805058	0.175742	0.271811	-0.497229
883	TcCLB.508165.210	1.38608	5.51075	3.62166	-1.88908	0.00314642	317.822	0.721461	0.181464	0.276116	-0.529358
884	TcCLB.508165.290	1.10446	4.79481	2.90263	-1.89217	-1.55675	-0.642366	0.905421	0.208559	0.344515	-0.528493
885	TcCLB.508165.30	1.13323	3.44504	-5.90227	-9.34731	0.00651273	153.545	0.882436	0.290273	-0.169426	-0.106983
886	TcCLB.508165.300	0.838288	5.17059	4.26227	-0.908322	0.76121	1.3137	1.19291	0.193402	0.234617	-1.10093
887	TcCLB.508165.310	2.45552	5.80266	4.73381	-1.06884	0.284806	3.51117	0.407245	0.172335	0.211246	-0.935592
888	TcCLB.508165.350	1.03919	3.91704	2.16185	-1.75519	0.446105	2.24163	0.962291	0.255295	0.462567	-0.569738
889	TcCLB.508165.420	0.402176	1.73449	4.34391	2.60942	-0.0135488	-73.8071	2.48647	0.576539	0.230207	0.383227
890	TcCLB.508165.430	2.83413	6.40872	3.30693	-3.10179	1.4208	0.703827	0.352841	0.156037	0.302395	-0.322395
891	TcCLB.508165.50	0.669017	6.66117	3.05509	-3.60608	0.319733	3.12761	1.49473	0.150124	0.327322	-0.277309
892	TcCLB.508165.60	0.671129	4.2409	2.47906	-1.76183	-2.21071	-0.452342	1.49003	0.235799	0.403378	-0.567591
893	TcCLB.508169.30	-0.34075	-0.47099	-0.951181	-0.480191	-0.65325	-1.53081	-2.9347	-2.12319	-1.05132	-2.0825
894	TcCLB.508169.90	-0.249987	-1.55637	-1.14208	0.414289	-1.10002	-0.909076	-4.00021	-0.642522	-0.875597	2.41377
895	TcCLB.508179.10	0.887576	0.202784	-0.272965	-0.475749	-0.671391	-1.48944	1.12666	4.93136	-3.66348	-2.10195
896	TcCLB.508179.30	-0.282289	0.302325	0.946556	0.64423	0.624031	1.60248	-3.54247	3.3077	1.05646	1.55224
897	TcCLB.508181.10	-0.461207	0.24516	-0.503039	-0.748199	0.327127	3.05691	-2.16822	4.07897	-1.98792	-1.33654
898	TcCLB.508181.130	-0.200439	-0.507743	-1.04902	-0.541276	0.242151	4.12966	-4.98904	-1.9695	-0.953271	-1.84749
899	TcCLB.508181.140	-0.991916	-1.05812	-0.486398	0.571723	-2.52885	-0.395437	-1.00815	-0.945072	-2.05593	1.7491
900	TcCLB.508181.60	-0.324993	-0.76862	-1.00665	-0.238026	0.448819	2.22807	-3.07699	-1.30103	-0.993397	-4.20121
901	TcCLB.508181.80	-0.606209	-0.425336	-0.82908	-0.403744	-1.01209	-0.988057	-1.6496	-2.35108	-1.20616	-2.47682
902	TcCLB.508183.29	0.982491	1.1756	0.584212	-0.591387	0.344152	2.90569	1.01782	0.85063	1.71171	-1.69094
903	TcCLB.508201.30	1.27962	-8.16912	-3.73056	4.43856	1.50339	0.665165	0.781481	-0.122412	-0.268056	0.225298
904	TcCLB.508201.40	0.84554	1.86032	2.77091	0.910593	0.396417	2.52259	1.18268	0.537542	0.360892	1.09819
905	TcCLB.508207.100	-1.11136	-0.525549	-0.823551	-0.298002	-1.92994	-0.518151	-0.8998	-1.90277	-1.21425	-3.35569
906	TcCLB.508207.110	-0.856119	-1.64736	-0.75873	0.888629	-1.30029	-0.76906	-1.16806	-0.607032	-1.31799	1.12533
907	TcCLB.508207.200	-0.276664	-0.276934	-0.826137	-0.549203	-0.849761	-1.1768	-3.61449	-3.61096	-1.21045	-1.82082
908	TcCLB.508207.210	-0.565281	-0.44767	-0.986646	-0.538976	-1.45999	-0.684937	-1.76903	-2.23379	-1.01354	-1.85537
909	TcCLB.508207.240	-1.03293	-1.35898	-0.456892	0.902087	-1.26062	-0.79326	-0.96812	-0.735847	-2.1887	1.10854
910	TcCLB.508207.31	-0.225464	0.5888	-0.303931	-0.892732	-0.225565	-4.43331	-4.4353	1.69837	-3.29022	-1.12016
911	TcCLB.508207.60	-0.565275	0.41024	-0.574895	-0.985135	-1.32992	-0.751923	-1.76905	2.4376	-1.73945	-1.01509
912	TcCLB.508207.64	-0.20718	-0.821114	-0.363185	0.457929	-1.82608	-0.547621	-4.82671	-1.21786	-2.75341	2.18374
913	TcCLB.508207.74	-1.09215	-0.307975	0.673817	0.981792	0.510932	1.95721	-0.915627	-3.24701	1.48408	1.01855
914	TcCLB.508209.100	-1.87914	-2.96397	-2.36323	0.600736	-2.81437	-0.355319	-0.532158	-0.337386	-0.42315	1.66462
915	TcCLB.508209.120	-1.07983	-0.513718	-1.90562	-1.3919	1.02952	0.971323	-0.926072	-1.94659	-0.524764	-0.718442
916	TcCLB.508209.94	0.223485	1.02339	-0.533327	-1.55671	0.677614	1.47577	4.47457	0.977147	-1.87502	-0.642378
917	TcCLB.508211.40	-0.361925	0.381672	0.857769	0.476097	-0.118436	-8.44341	-2.763	2.62005	1.16581	2.10041
918	TcCLB.508211.70	-0.639841	-0.946709	-0.38414	0.562569	-0.29325	-3.41006	-1.56289	-1.05629	-2.60322	1.77756
919	TcCLB.508225.4	0.657387	2.8354	6.36074	3.52535	1.96097	0.509951	1.52117	0.352684	0.157214	0.28366
920	TcCLB.508227.40	-0.438742	1.24463	3.06486	1.82023	1.25191	0.798781	-2.27924	0.803452	0.326279	0.54938
921	TcCLB.508229.10	1.6785	-1.07166	3.12917	4.20083	-0.72013	-1.38864	0.595769	-0.933131	0.319574	0.238048
922	TcCLB.508229.40	0.816057	0.49144	2.68975	2.19831	0.554366	1.80386	1.2254	2.03484	0.371782	0.454895
923	TcCLB.508241.10	-0.663922	-1.00976	0.625117	1.63488	-1.61719	-0.618356	-1.5062	-0.990332	1.5997	0.611666
924	TcCLB.508241.100	-0.542268	-0.125776	-0.820187	-0.694412	-0.155318	-6.43842	-1.84411	-7.95068	-1.21923	-1.44007
925	TcCLB.508241.104	-0.250018	0.501313	-0.309359	-0.810672	0.483861	2.06671	-3.99971	1.99476	-3.23249	-1.23354
926	TcCLB.508241.30	-0.455502	0.684166	-0.304532	-0.988698	1.01258	0.987572	-2.19538	1.46163	-3.28372	-1.01143
927	TcCLB.508271.10	-0.976971	-0.499033	-0.891804	-0.392771	0.236822	4.22257	-1.02357	-2.00388	-1.12132	-2.54601
928	TcCLB.508277.120	-1.02158	-1.12803	-0.542598	0.585433	-1.08647	-0.920415	-0.978876	-0.8865	-1.84298	1.70814
929	TcCLB.508277.140	-1.03095	-2.30567	-1.38023	0.925446	-1.64942	-0.606274	-0.969978	-0.433713	-0.724518	1.08056
930	TcCLB.508277.150	-0.513681	-1.46925	-0.748367	0.720881	-1.50712	-0.663516	-1.94673	-0.68062	-1.33624	1.38719
931	TcCLB.508277.160	-0.289966	-1.18527	-0.441697	0.743578	-0.527157	-1.89697	-3.44868	-0.843686	-2.264	1.34485
932	TcCLB.508277.200	-0.594989	-1.50324	-1.00647	0.496775	-0.565797	-1.76742	-1.6807	-0.665228	-0.993572	2.01299
933	TcCLB.508277.230	-0.679731	-1.53129	-1.08597	0.44532	-1.34238	-0.744943	-1.47117	-0.653043	-0.920833	2.24558
934	TcCLB.508277.290	-0.198188	-1.43908	-0.698202	0.740873	-0.598324	-1.67133	-5.0457	-0.69489	-1.43225	1.34976
935	TcCLB.508277.310	0.446784	-0.784319	0.975573	1.75989	-1.0756	-0.92971	2.23822	-1.27499	1.02504	0.568217
936	TcCLB.508277.330	0.325082	-0.591863	0.560772	1.15264	-0.117286	-8.52617	3.07615	-1.68958	1.78326	0.867577
937	TcCLB.508277.370	-0.381311	-2.07729	-1.23175	0.845543	-1.65884	-0.602831	-2.62253	-0.481396	-0.811853	1.18267
938	TcCLB.508277.390	-0.363862	-1.0843	-0.395205	0.689097	-0.59681	-1.67558	-2.7483	-0.922253	-2.53033	1.45118
939	TcCLB.508277.40	-0.341239	-1.64682	-0.457448	1.18937	-0.0487632	-20.5072	-2.93049	-0.607231	-2.18604	0.84078
940	TcCLB.508277.401	0.268667	0.40271	1.14586	0.743152	1.54368	0.647804	3.72208	2.48317	0.872705	1.34562
941	TcCLB.508277.90	1.03815	-1.58062	0.589667	2.17028	-1.12777	-0.886709	0.963254	-0.632664	1.69587	0.460769
942	TcCLB.508285.60	1.38676	1.79621	5.56595	3.76974	2.52443	0.396129	0.721103	0.556728	0.179664	0.26527
943	TcCLB.508307.125	-0.962778	0.799569	1.28518	0.485615	-0.122281	-8.17788	-1.03866	1.25067	0.778098	2.05924
944	TcCLB.508317.10	-0.417905	-0.998497	-0.283429	0.715068	-0.65217	-1.53334	-2.39289	-1.0015	-3.52822	1.39847
945	TcCLB.508317.120	0.794049	2.11666	1.18556	-0.931091	-1.19672	-0.835615	1.25937	0.472443	0.84348	-1.07401
946	TcCLB.508321.21	0.3549	-3.93972	1.54582	5.48554	-1.73771	-0.575469	2.81769	-0.253825	0.646906	0.182298
947	TcCLB.508321.40	0.405209	-1.17228	-0.75673	0.415549	-0.612012	-1.63395	2.46786	-0.853039	-1.32148	2.40645
948	TcCLB.508323.190	0.315815	0.302465	-0.916875	-1.21934	-0.142595	-7.01289	3.16641	3.30617	-1.09066	-0.820116
949	TcCLB.508323.70	0.510078	0.583299	-0.67152	-1.25482	2.76418	0.361771	1.96049	1.71439	-1.48916	-0.796928
950	TcCLB.508347.80	-0.211268	-0.695229	-0.299113	0.396116	-0.0389691	-25.6613	-4.73333	-1.43838	-3.34322	2.52451
951	TcCLB.508367.20	0.986807	3.72266	2.59175	-1.13091	-1.34563	-0.743144	1.01337	0.268625	0.38584	-0.884242
952	TcCLB.508369.50	-0.223871	-0.741981	-0.376292	0.365689	0.882424	1.13324	-4.46686	-1.34774	-2.65751	2.73457
953	TcCLB.508373.10	0.242654	-1.28305	-1.7914	-0.508353	-0.494045	-2.02411	4.1211	-0.779395	-0.558223	-1.96714
954	TcCLB.508373.29	-0.221736	-1.91429	-1.48327	0.431017	-1.42045	-0.704003	-4.50987	-0.522387	-0.674185	2.3201
955	TcCLB.508385.30	0.424196	1.50481	0.539786	-0.965029	2.05971	0.485505	2.3574	0.664534	1.85259	-1.03624
956	TcCLB.508387.170	-0.454263	-2.38061	-1.23245	1.14816	-1.85737	-0.538396	-2.20137	-0.42006	-0.811389	0.87096
957	TcCLB.508387.90	0.395434	0.509628	1.34579	0.836166	1.00994	0.990158	2.52886	1.96221	0.743056	1.19593
958	TcCLB.508389.90	2.034	4.28829	2.39091	-1.89738	-0.294213	-3.39889	0.491642	0.233193	0.418251	-0.527043
959	TcCLB.508439.40	0.92213	-0.597849	-3.79195	-3.1941	2.83196	0.353112	1.08445	-1.67266	-0.263717	-0.313077
960	TcCLB.508465.110	-0.74336	-0.333815	1.05576	1.38958	-0.251004	-3.984	-1.34524	-2.99567	0.947183	0.719643
961	TcCLB.508471.19	-1.00594	-2.62357	-2.01473	0.608834	-1.31797	-0.758741	-0.994093	-0.38116	-0.496343	1.64248
962	TcCLB.508489.30	0.796709	0.562674	1.1159	0.553225	1.55896	0.641455	1.25516	1.77723	0.896139	1.80758
963	TcCLB.508515.120	-0.509392	-0.862651	-0.41237	0.450281	-0.256567	-3.89762	-1.96313	-1.15922	-2.42501	2.22084
964	TcCLB.508515.20	-1.03381	-2.02597	-1.23755	0.788413	-1.24069	-0.806005	-0.967298	-0.493592	-0.808046	1.26837
965	TcCLB.508535.30	-0.492193	-0.763899	-0.445673	0.318226	-1.10886	-0.901826	-2.03172	-1.30907	-2.2438	3.14242
966	TcCLB.508539.60	0.979068	2.74761	1.92342	-0.824191	-0.0131061	-76.3002	1.02138	0.363953	0.519908	-1.21331
967	TcCLB.508541.110	1.06616	4.40299	3.44297	-0.960014	-0.150919	-6.62606	0.937945	0.227119	0.290447	-1.04165
968	TcCLB.508549.20	-0.7938	-1.87082	-1.04579	0.825032	-1.39904	-0.714774	-1.25976	-0.534524	-0.956214	1.21207
969	TcCLB.508551.20	-0.456902	-0.726542	-0.318286	0.408255	-0.257149	-3.88879	-2.18865	-1.37638	-3.14182	2.44945
970	TcCLB.508555.70	0.516177	0.395259	1.37909	0.983831	0.305339	3.27505	1.93732	2.52999	0.725116	1.01643
971	TcCLB.508557.20	1.55715	1.39512	0.75144	-0.643681	2.55332	0.391647	0.642197	0.716784	1.33078	-1.55357
972	TcCLB.508559.29	-0.512449	1.86038	0.528029	-1.33235	0.740112	1.35115	-1.95141	0.537524	1.89383	-0.750552
973	TcCLB.508563.20	1.99153	3.10056	1.29033	-1.81024	0.338809	2.95151	0.502126	0.322522	0.774998	-0.552414
974	TcCLB.508567.40	-0.282018	-0.416795	0.632569	1.04936	0.64343	1.55417	-3.54587	-2.39926	1.58085	0.952958
975	TcCLB.508567.60	-0.977011	-1.98943	-0.665305	1.32413	-1.40061	-0.713974	-1.02353	-0.502657	-1.50307	0.755216
976	TcCLB.508569.140	0.496776	-0.937415	0.520423	1.45784	0.0735603	13.5943	2.01298	-1.06676	1.92151	0.685947
977	TcCLB.508569.20	0.446226	-0.641366	0.887536	1.5289	-0.760985	-1.31409	2.24102	-1.55917	1.12671	0.654064
978	TcCLB.508607.50	0.410091	1.02415	3.01569	1.99154	3.22952	0.309643	2.43848	0.976418	0.331599	0.502124
979	TcCLB.508647.110	-0.423075	-2.89256	-0.915054	1.97751	-1.80289	-0.554666	-2.36365	-0.345714	-1.09283	0.505687
980	TcCLB.508647.120	-0.552454	-1.38271	-0.789263	0.593447	-1.04109	-0.960531	-1.81011	-0.723218	-1.26701	1.68507
981	TcCLB.508647.130	-0.567396	-1.10266	-0.458213	0.644448	-0.375559	-2.6627	-1.76244	-0.906897	-2.18239	1.55172
982	TcCLB.508647.170	-0.68286	-1.45325	-0.508194	0.94506	-0.941137	-1.06254	-1.46443	-0.688111	-1.96775	1.05813
983	TcCLB.508647.174	-0.972217	-1.48521	-0.687925	0.797283	-2.95362	-0.338568	-1.02858	-0.673306	-1.45365	1.25426
984	TcCLB.508647.210	0.365254	-0.828629	1.68954	2.51816	-1.00459	-0.995434	2.73782	-1.20681	0.591879	0.397115
985	TcCLB.508647.260	0.732656	-1.29145	-0.475824	0.81563	-0.1247	-8.01923	1.3649	-0.774321	-2.10162	1.22605
986	TcCLB.508647.270	0.450426	-1.86355	-1.0293	0.834253	0.0952859	10.4947	2.22012	-0.53661	-0.971538	1.19868
987	TcCLB.508647.290	-0.24629	-1.30375	-0.757209	0.546538	-0.688441	-1.45256	-4.06025	-0.76702	-1.32064	1.8297
988	TcCLB.508673.20	0.757373	3.28145	2.84443	-0.437028	-0.526534	-1.89921	1.32035	0.304743	0.351565	-2.28819
989	TcCLB.508675.29	-0.574768	-1.33689	0.921874	2.25877	-2.03157	-0.49223	-1.73983	-0.748004	1.08475	0.44272
990	TcCLB.508687.66	1.78458	5.30939	2.89118	-2.41821	1.28466	0.778416	0.560354	0.188346	0.34588	-0.413529
991	TcCLB.508717.36	-0.541836	-1.04425	-0.698444	0.345809	-0.79447	-1.2587	-1.84558	-0.957622	-1.43175	2.89177
992	TcCLB.508717.50	-0.355402	-0.234853	-0.799296	-0.564444	-0.892814	-1.12005	-2.81371	-4.25799	-1.2511	-1.77166
993	TcCLB.508719.30	-1.071	-2.90662	-2.48727	0.419358	-3.68987	-0.271013	-0.933704	-0.344042	-0.402048	2.3846
994	TcCLB.508723.110	-0.402084	-0.264357	-0.546532	-0.282176	-0.10363	-9.64976	-2.48704	-3.78277	-1.82972	-3.54389
995	TcCLB.508727.24	0.453579	0.440532	0.735848	0.295317	2.29776	0.435207	2.20469	2.26998	1.35898	3.38619
996	TcCLB.508729.9	0.378587	0.672615	1.50468	0.832068	-0.374022	-2.67364	2.6414	1.48673	0.664592	1.20182
997	TcCLB.508767.10	0.638948	2.64108	1.74418	-0.896907	3.13944	0.318528	1.56507	0.378632	0.573336	-1.11494
998	TcCLB.508767.20	0.369394	-0.337417	1.49014	1.82755	-1.28015	-0.781156	2.70713	-2.96369	0.67108	0.54718
999	TcCLB.508771.20	0.267968	2.26306	0.554622	-1.70843	0.993811	1.00623	3.73179	0.44188	1.80303	-0.585331
1000	TcCLB.508777.100	-0.496742	-0.365386	-0.944767	-0.579381	-0.976636	-1.02392	-2.01312	-2.73683	-1.05846	-1.72598
1001	TcCLB.508777.50	-0.362793	1.00739	1.84442	0.837028	0.865036	1.15602	-2.7564	0.992664	0.542176	1.1947
1002	TcCLB.508777.60	-0.64562	0.322141	1.04072	0.718576	-1.03869	-0.962754	-1.5489	3.10423	0.960876	1.39164
1003	TcCLB.508777.80	-0.337341	0.415773	-0.275037	-0.69081	0.458639	2.18036	-2.96436	2.40516	-3.63587	-1.44758
1004	TcCLB.508781.120	-0.361467	0.178207	0.897903	0.719696	-0.719858	-1.38916	-2.7665	5.61146	1.11371	1.38948
1005	TcCLB.508781.20	-0.739907	-1.13012	-0.603288	0.526831	-0.468921	-2.13256	-1.35152	-0.884862	-1.65758	1.89814
1006	TcCLB.508785.10	-0.761288	-1.8233	-0.666957	1.15634	-1.75909	-0.568475	-1.31356	-0.548456	-1.49935	0.864795
1007	TcCLB.508785.4	-0.736359	-1.80033	-0.82292	0.977407	-1.36751	-0.731257	-1.35803	-0.555455	-1.21519	1.02312
1008	TcCLB.508803.19	-0.929799	1.02609	-0.46173	-1.48782	1.01207	0.988071	-1.0755	0.974574	-2.16577	-0.672124
1009	TcCLB.508805.120	-1.92916	2.19448	1.25744	-0.937036	-0.614401	-1.6276	-0.518361	0.455689	0.795264	-1.06719
1010	TcCLB.508805.90	-0.221146	0.714569	1.51012	0.795547	-2.03324	-0.491826	-4.52191	1.39945	0.662201	1.257
1011	TcCLB.508807.5	0.884942	0.738918	-0.465697	-1.20462	-0.281911	-3.54722	1.13002	1.35333	-2.14732	-0.830141
1012	TcCLB.508809.40	0.379171	-2.52786	0.823057	3.35091	2.29492	0.435746	2.63734	-0.395592	1.21498	0.298426
1013	TcCLB.508831.110	-0.368421	-1.56525	1.58164	3.14689	-0.659172	-1.51706	-2.71429	-0.638876	0.632254	0.317774
1014	TcCLB.508837.120	0.554678	-1.07424	-0.336026	0.738215	-1.82167	-0.548947	1.80285	-0.93089	-2.97596	1.35462
1015	TcCLB.508837.130	0.523034	-0.759147	-1.19001	-0.430864	-0.70306	-1.42235	1.91192	-1.31727	-0.840328	-2.32092
1016	TcCLB.508839.40	-0.867076	-0.95358	-1.42627	-0.472685	-1.70922	-0.585062	-1.1533	-1.04868	-0.701132	-2.11557
1017	TcCLB.508841.10	0.959949	3.39431	4.16177	0.767456	-0.843615	-1.18538	1.04172	0.29461	0.240282	1.30301
1018	TcCLB.508903.100	1.23764	4.29039	3.44301	-0.847387	2.29401	0.435917	0.80799	0.233079	0.290444	-1.1801
1019	TcCLB.508921.20	0.275602	0.841584	-0.721833	-1.56342	-1.00699	-0.993059	3.62843	1.18824	-1.38536	-0.639625
1020	TcCLB.508927.20	0.36572	-1.1176	-0.579564	0.538035	-1.26084	-0.793119	2.73433	-0.894776	-1.72544	1.85862
1021	TcCLB.508949.40	-1.00203	-0.346876	-0.905378	-0.558501	-1.01272	-0.987438	-0.997975	-2.88287	-1.10451	-1.79051
1022	TcCLB.508977.10	1.19657	2.8155	3.45949	0.643995	1.35611	0.737402	0.835726	0.355177	0.28906	1.55281
1023	TcCLB.508977.120	1.39008	2.59751	3.16513	0.56762	0.670221	1.49204	0.719386	0.384984	0.315943	1.76174
1024	TcCLB.508977.20	0.721763	0.781077	2.44797	1.66689	1.33147	0.751048	1.3855	1.28028	0.408502	0.59992
1025	TcCLB.508977.50	0.744759	-0.709726	3.14702	3.85675	0.633811	1.57776	1.34272	-1.409	0.317761	0.259286
1026	TcCLB.508977.80	1.84152	1.43407	1.98924	0.555173	-0.0926766	-10.7902	0.543029	0.697318	0.502705	1.80124
1027	TcCLB.508989.100	-0.73841	0.805319	1.28561	0.480288	0.351196	2.84741	-1.35426	1.24174	0.777843	2.08208
1028	TcCLB.508989.50	-1.24572	-0.363347	0.422294	0.785641	-0.553525	-1.8066	-0.802748	-2.75219	2.36802	1.27285
1029	TcCLB.508989.80	-1.66524	-0.258678	-0.753837	-0.495159	-0.400153	-2.49904	-0.600514	-3.86582	-1.32655	-2.01955
1030	TcCLB.508993.20	1.55444	2.17702	1.28284	-0.894187	0.54941	1.82014	0.643317	0.459343	0.779523	-1.11833
1031	TcCLB.509007.30	0.878316	-0.923141	0.872062	1.7952	-0.787992	-1.26905	1.13854	-1.08326	1.14671	0.55704
1032	TcCLB.509011.20	-0.327458	-0.429559	-0.955044	-0.525485	-0.0488614	-20.4661	-3.05382	-2.32797	-1.04707	-1.903
1033	TcCLB.509011.70	0.43161	1.09249	-0.464929	-1.55742	-1.56184	-0.64027	2.31691	0.915338	-2.15087	-0.642087
1034	TcCLB.509081.100	0.28917	3.60953	2.69561	-0.913926	0.166626	6.00146	3.45817	0.277044	0.370974	-1.09418
1035	TcCLB.509081.110	0.828404	3.31766	2.34473	-0.972925	0.3734	2.67809	1.20714	0.301418	0.426488	-1.02783
1036	TcCLB.509081.150	0.413869	3.84051	1.75749	-2.08302	-0.215222	-4.64636	2.41622	0.260382	0.568992	-0.480073
1037	TcCLB.509099.140	0.302038	-0.497631	0.737408	1.23504	-0.637578	-1.56844	3.31084	-2.00952	1.3561	0.809691
1038	TcCLB.509099.70	0.265348	-0.189192	-0.468065	-0.278873	-0.525286	-1.90373	3.76864	-5.28563	-2.13646	-3.58587
1039	TcCLB.509125.10	-0.406274	0.695159	-0.746371	-1.44153	0.751275	1.33107	-2.46139	1.43852	-1.33982	-0.693708
1040	TcCLB.509127.97	-0.884209	-0.353275	-1.11932	-0.76604	-0.684268	-1.46141	-1.13095	-2.83065	-0.893403	-1.30541
1041	TcCLB.509129.10	-1.39223	-1.661	-0.580576	1.08042	-4.26339	-0.234555	-0.718272	-0.602047	-1.72243	0.925563
1042	TcCLB.509137.30	-0.255252	-2.81329	-0.776171	2.03712	-2.10526	-0.475	-3.91771	-0.355456	-1.28838	0.490889
1043	TcCLB.509139.20	-0.96712	1.01725	0.492864	-0.52439	0.468638	2.13384	-1.034	0.983038	2.02896	-1.90698
1044	TcCLB.509141.20	-1.29307	-0.324101	-0.787253	-0.463153	-0.319089	-3.13392	-0.773355	-3.08546	-1.27024	-2.15912
1045	TcCLB.509141.30	-1.12565	-0.301612	-0.971155	-0.669543	-1.15471	-0.866018	-0.888376	-3.31552	-1.0297	-1.49356
1046	TcCLB.509141.40	-1.86035	-2.08178	-0.412857	1.66892	-4.67262	-0.214013	-0.537534	-0.480358	-2.42214	0.599189
1047	TcCLB.509147.40	1.11484	2.3036	5.46538	3.16178	2.37342	0.421332	0.896992	0.434103	0.18297	0.316277
1048	TcCLB.509147.50	-0.287407	-1.79651	0.734812	2.53132	-1.35557	-0.737697	-3.47939	-0.556635	1.36089	0.395051
1049	TcCLB.509151.110	0.934558	1.03314	-0.282886	-1.31603	-0.366753	-2.72663	1.07002	0.967919	-3.53499	-0.75986
1050	TcCLB.509151.120	-0.39968	0.566631	-0.385475	-0.952106	0.852687	1.17276	-2.502	1.76482	-2.5942	-1.0503
1051	TcCLB.509151.140	-0.844453	-0.37451	-0.812317	-0.437807	-0.877032	-1.14021	-1.1842	-2.67016	-1.23105	-2.28411
1052	TcCLB.509151.90	0.944507	1.23436	0.743379	-0.490985	2.87406	0.34794	1.05875	0.810134	1.34521	-2.03672
1053	TcCLB.509153.100	-0.39668	0.232426	-0.401643	-0.634069	-0.487742	-2.05026	-2.52093	4.30244	-2.48977	-1.57711
1054	TcCLB.509155.30	-0.251581	0.850431	0.317088	-0.533343	0.73117	1.36767	-3.97487	1.17587	3.1537	-1.87497
1055	TcCLB.509155.39	0.434416	0.852568	1.80753	0.954964	2.32595	0.429932	2.30194	1.17293	0.553241	1.04716
1056	TcCLB.509157.220	-1.40906	-3.2736	-0.809459	2.46414	-2.83885	-0.352255	-0.709694	-0.305474	-1.23539	0.405822
1057	TcCLB.509157.260	-0.376855	0.566034	-0.44019	-1.00622	-0.209541	-4.77232	-2.65354	1.76668	-2.27175	-0.993815
1058	TcCLB.509157.279	-0.871142	-1.46598	-0.755036	0.710945	-1.45097	-0.689194	-1.14792	-0.682137	-1.32444	1.40658
1059	TcCLB.509157.70	0.368242	0.420451	1.15567	0.735219	2.26004	0.44247	2.7156	2.3784	0.865299	1.36014
1060	TcCLB.509157.80	-0.315642	-0.392779	1.57329	1.96607	-1.56131	-0.640488	-3.16814	-2.54596	0.635611	0.508629
1061	TcCLB.509167.20	-0.863525	-1.45809	-0.635095	0.823	-0.501939	-1.99227	-1.15804	-0.685826	-1.57457	1.21507
1062	TcCLB.509167.200	0.248663	0.964244	0.364744	-0.5995	1.46414	0.682995	4.02151	1.03708	2.74165	-1.66806
1063	TcCLB.509171.60	-0.894648	0.172799	-0.746014	-0.918814	-0.382023	-2.61764	-1.11776	5.78706	-1.34046	-1.08836
1064	TcCLB.509171.70	-0.39451	-1.10535	0.612105	1.71746	-0.0468738	-21.3339	-2.53479	-0.90469	1.63371	0.582257
1065	TcCLB.509171.80	0.23356	0.39808	-0.691	-1.08908	0.398001	2.51256	4.28156	2.51206	-1.44718	-0.918206
1066	TcCLB.509195.10	1.09451	0.617436	1.431	0.81356	0.749702	1.33386	0.913652	1.6196	0.698814	1.22917
1067	TcCLB.509195.40	0.932833	3.17075	2.62869	-0.542059	0.0695691	14.3742	1.072	0.315383	0.380418	-1.84482
1068	TcCLB.509195.50	0.63543	5.23671	2.31782	-2.91889	0.544302	1.83722	1.57374	0.19096	0.43144	-0.342597
1069	TcCLB.509195.61	0.756851	3.57508	2.41795	-1.15713	-1.08328	-0.923119	1.32126	0.279714	0.413573	-0.864204
1070	TcCLB.509195.70	0.575944	4.25462	2.47621	-1.7784	0.273648	3.65433	1.73628	0.235039	0.403843	-0.562302
1071	TcCLB.509197.10	1.18476	1.54541	0.469388	-1.07602	-1.86061	-0.537458	0.844051	0.647078	2.13043	-0.92935
1072	TcCLB.509197.30	0.835684	2.24297	-0.358919	-2.60189	-0.435692	-2.2952	1.19662	0.445838	-2.78614	-0.384336
1073	TcCLB.509201.15	-0.40659	-1.98297	-0.524406	1.45856	-2.08491	-0.479638	-2.45948	-0.504294	-1.90692	0.685606
1074	TcCLB.509203.40	-0.641375	-1.71794	-0.379204	1.33874	-2.11772	-0.472206	-1.55915	-0.582092	-2.6371	0.746973
1075	TcCLB.509231.10	-0.306525	-1.96049	-1.46282	0.497671	-0.334503	-2.98951	-3.26237	-0.510076	-0.68361	2.00936
1076	TcCLB.509231.50	0.475254	0.314694	-0.341987	-0.656681	0.239023	4.1837	2.10414	3.17769	-2.92409	-1.52281
1077	TcCLB.509233.120	-0.827887	0.352246	-0.33493	-0.687176	0.923479	1.08286	-1.20789	2.83892	-2.9857	-1.45523
1078	TcCLB.509233.190	-0.692806	-0.821905	-0.593778	0.228128	-2.29041	-0.436603	-1.44341	-1.21669	-1.68413	4.38351
1079	TcCLB.509233.50	-0.606126	-1.74701	-0.591175	1.15583	-1.30885	-0.76403	-1.64982	-0.572408	-1.69155	0.865178
1080	TcCLB.509247.20	-0.416233	-0.418885	0.48292	0.901806	-0.531468	-1.88158	-2.4025	-2.38729	2.07074	1.10889
1081	TcCLB.509265.120	1.87186	4.10864	2.977	-1.13164	0.560164	1.78519	0.534229	0.24339	0.335909	-0.883673
1082	TcCLB.509265.90	0.990497	3.85075	2.35786	-1.4929	2.02642	0.493482	1.00959	0.259689	0.424114	-0.669838
1083	TcCLB.509267.10	-0.210881	0.36178	-0.550793	-0.912573	0.262694	3.80672	-4.74201	2.76411	-1.81557	-1.0958
1084	TcCLB.509267.110	1.19271	1.3505	-0.565319	-1.91582	-0.121241	-8.24807	0.838429	0.740467	-1.76891	-0.52197
1085	TcCLB.509267.40	-0.299363	-0.976057	-0.532902	0.443155	-0.867766	-1.15238	-3.34042	-1.02453	-1.87652	2.25655
1086	TcCLB.509267.50	-0.367022	0.187741	-0.508071	-0.695813	0.0502749	19.8907	-2.72464	5.32648	-1.96823	-1.43717
1087	TcCLB.509267.90	0.235446	0.237816	-0.48495	-0.722767	-1.16961	-0.854986	4.24726	4.20492	-2.06207	-1.38357
1088	TcCLB.509269.19	-0.277258	-0.246087	-0.706257	-0.460169	-0.886065	-1.12858	-3.60675	-4.0636	-1.41592	-2.17311
1089	TcCLB.509297.20	-0.599284	-0.250767	-1.54317	-1.2924	-0.488761	-2.04599	-1.66866	-3.98777	-0.648018	-0.773754
1090	TcCLB.509341.20	0.283566	-0.547668	0.841847	1.38952	0.808897	1.23625	3.52651	-1.82592	1.18786	0.719676
1091	TcCLB.509351.10	-1.02134	-2.03101	-0.410795	1.62021	-3.43784	-0.29088	-0.979104	-0.492366	-2.4343	0.617203
1092	TcCLB.509381.20	-1.09312	-1.57866	-0.723676	0.854985	-0.365007	-2.73967	-0.914812	-0.633448	-1.38183	1.16961
1093	TcCLB.509441.10	0.391818	-2.05629	-1.26914	0.78715	1.61513	0.619145	2.55221	-0.486313	-0.787936	1.27041
1094	TcCLB.509443.20	-0.78581	-1.34028	-1.09721	0.243076	-1.05273	-0.949907	-1.27257	-0.74611	-0.911404	4.11393
1095	TcCLB.509443.48	-0.259674	-0.279214	-1.02384	-0.744622	-1.22155	-0.818633	-3.85098	-3.58148	-0.976719	-1.34296
1096	TcCLB.509445.30	0.228371	-1.3836	-0.268817	1.11479	-0.495043	-2.02003	4.37885	-0.722751	-3.72001	0.897033
1097	TcCLB.509445.39	-0.552254	-2.12304	-0.40536	1.71768	0.38986	2.56502	-1.81076	-0.471022	-2.46694	0.58218
1098	TcCLB.509449.5	1.88928	-9.67037	-6.69498	2.97539	1.81488	0.551	0.529302	-0.103409	-0.149366	0.336091
1099	TcCLB.509455.100	-0.519124	-0.880575	-1.22698	-0.346401	-0.780753	-1.28081	-1.92632	-1.13562	-0.815012	-2.88683
1100	TcCLB.509455.80	-0.375827	-1.77593	-1.22704	0.548888	-0.0707856	-14.1272	-2.66079	-0.563086	-0.814969	1.82186
1101	TcCLB.509475.10	-0.891674	-0.416571	0.870597	1.28717	0.785993	1.27228	-1.12149	-2.40055	1.14864	0.7769
1102	TcCLB.509497.9	-0.32552	0.482713	-0.888847	-1.37156	-0.95545	-1.04663	-3.07201	2.07163	-1.12505	-0.729097
1103	TcCLB.509499.10	-0.607877	-1.32832	-2.31996	-0.991645	-1.56066	-0.640754	-1.64507	-0.752833	-0.431042	-1.00843
1104	TcCLB.509513.10	0.770803	3.07799	2.07548	-1.0025	2.54823	0.392429	1.29735	0.324888	0.481815	-0.997504
1105	TcCLB.509537.20	0.201359	0.966297	1.28038	0.314083	0.0624094	16.0232	4.96624	1.03488	0.781018	3.18387
1106	TcCLB.509537.50	-0.562075	0.296201	0.881323	0.585122	1.17965	0.847707	-1.77912	3.37609	1.13466	1.70904
1107	TcCLB.509543.30	0.449854	0.938132	0.480373	-0.457759	1.45297	0.688246	2.22294	1.06595	2.08171	-2.18456
1108	TcCLB.509543.40	-0.644366	-0.637917	-1.1524	-0.514484	-0.110686	-9.03459	-1.55191	-1.5676	-0.867754	-1.94369
1109	TcCLB.509543.50	-1.19788	-1.99224	-0.908966	1.08328	-0.995168	-1.00486	-0.834805	-0.501947	-1.10015	0.923125
1110	TcCLB.509551.64	-0.823972	-1.40818	-0.596242	0.811937	-0.763826	-1.3092	-1.21363	-0.710137	-1.67717	1.23162
1111	TcCLB.509595.50	-0.655756	-0.339483	-0.739071	-0.399588	0.158894	6.2935	-1.52496	-2.94565	-1.35305	-2.50258
1112	TcCLB.509597.20	-0.916716	-1.85022	-0.895871	0.95435	-0.727764	-1.37407	-1.09085	-0.540476	-1.11623	1.04783
1113	TcCLB.509599.110	-0.357054	-0.312332	-1.22322	-0.910884	-0.401101	-2.49314	-2.8007	-3.20172	-0.817517	-1.09783
1114	TcCLB.509599.150	-0.200041	-1.71847	0.40574	2.12421	-0.133997	-7.46283	-4.99898	-0.581913	2.46463	0.470763
1115	TcCLB.509599.170	-0.230683	-0.336448	1.14336	1.47981	-0.465768	-2.14699	-4.33496	-2.97223	0.874615	0.675764
1116	TcCLB.509599.90	0.973201	0.865317	0.452246	-0.413072	1.28713	0.776922	1.02754	1.15565	2.21119	-2.42089
1117	TcCLB.509631.11	1.36084	-1.5226	1.10644	2.62905	2.58105	0.387439	0.73484	-0.65677	0.903796	0.380366
1118	TcCLB.509631.160	-0.252353	-0.497726	-1.15131	-0.653588	0.286873	3.48586	-3.96271	-2.00914	-0.868573	-1.53001
1119	TcCLB.509631.20	0.942945	4.9412	3.18929	-1.75192	0.307936	3.24743	1.06051	0.20238	0.31355	-0.570804
1120	TcCLB.509631.80	1.0862	5.58188	2.60347	-2.97841	1.09886	0.910031	0.920639	0.179151	0.384103	-0.335749
1121	TcCLB.509631.90	2.33591	5.01327	2.13974	-2.87353	-0.146547	-6.82374	0.428099	0.199471	0.467346	-0.348004
1122	TcCLB.509645.30	-0.513803	-4.27417	-1.05414	3.22003	-0.162913	-6.13826	-1.94627	-0.233964	-0.948639	0.310556
1123	TcCLB.509649.20	-0.310564	-1.10311	-0.655742	0.447369	-1.30159	-0.768292	-3.21995	-0.906527	-1.52499	2.23529
1124	TcCLB.509649.30	-0.37033	-0.588841	-0.304612	0.284229	-0.394773	-2.5331	-2.70029	-1.69825	-3.28287	3.51829
1125	TcCLB.509651.10	-0.409318	-0.328458	0.990325	1.31878	-0.689834	-1.44962	-2.44309	-3.04453	1.00977	0.758275
1126	TcCLB.509669.160	0.229851	-1.10006	-2.2968	-1.19674	-1.51388	-0.660556	4.35065	-0.909041	-0.435388	-0.835601
1127	TcCLB.509669.30	0.40666	1.34408	2.797	1.45292	-1.38238	-0.723389	2.45905	0.744001	0.357526	0.688271
1128	TcCLB.509669.75	-0.486272	-0.429006	0.541407	0.970413	-0.585765	-1.70717	-2.05646	-2.33097	1.84704	1.03049
1129	TcCLB.509699.150	0.924601	4.23732	3.43969	-0.797624	-0.30311	-3.29913	1.08155	0.235998	0.290724	-1.25372
1130	TcCLB.509699.170	0.822465	0.873073	1.62156	0.748486	1.33231	0.750576	1.21586	1.14538	0.616691	1.33603
1131	TcCLB.509699.210	0.308251	0.907316	6.06444	5.15713	1.82036	0.549342	3.24411	1.10215	0.164896	0.193906
1132	TcCLB.509707.20	-0.294912	-1.78588	-0.479754	1.30613	0.227935	4.38722	-3.39084	-0.559948	-2.0844	0.765623
1133	TcCLB.509737.9	1.22806	7.10109	5.97478	-1.12631	1.5943	0.627233	0.814295	0.140824	0.16737	-0.887856
1134	TcCLB.509763.20	-0.620302	0.491912	0.216234	-0.275678	-0.927037	-1.07871	-1.61212	2.03288	4.62461	-3.62742
1135	TcCLB.509765.129	0.716148	3.37507	2.46547	-0.9096	3.2339	0.309224	1.39636	0.29629	0.405602	-1.09938
1136	TcCLB.509767.10	0.928191	2.26336	1.21987	-1.04349	2.40399	0.415974	1.07736	0.441822	0.819761	-0.958323
1137	TcCLB.509767.120	-0.550643	-1.33983	-0.676263	0.663568	-1.41591	-0.706257	-1.81606	-0.746363	-1.47871	1.507
1138	TcCLB.509767.140	0.49597	3.28773	4.2452	0.957472	1.03297	0.968079	2.01625	0.304162	0.23556	1.04442
1139	TcCLB.509767.170	-0.567806	-3.28553	-2.94712	0.338409	-2.87086	-0.348328	-1.76117	-0.304365	-0.339315	2.955
1140	TcCLB.509767.230	-0.324521	-0.381651	0.371764	0.753415	-1.32031	-0.757395	-3.08147	-2.6202	2.68988	1.32729
1141	TcCLB.509767.44	0.371071	0.370471	-0.432633	-0.803104	-0.137106	-7.29364	2.6949	2.69926	-2.31143	-1.24517
1142	TcCLB.509767.50	-0.35158	-0.149238	-0.509407	-0.360169	-0.679475	-1.47172	-2.84431	-6.7007	-1.96307	-2.77647
1143	TcCLB.509767.70	-0.716639	-1.1983	-0.821863	0.376435	-1.30874	-0.764095	-1.3954	-0.834518	-1.21675	2.6565
1144	TcCLB.509769.30	1.75767	3.80648	0.909636	-2.89684	1.23844	0.807467	0.568934	0.26271	1.09934	-0.345203
1145	TcCLB.509769.33	0.397013	0.575915	1.1203	0.544389	-0.218954	-4.56716	2.51881	1.73637	0.892615	1.83692
1146	TcCLB.509769.66	0.296918	-0.29871	-0.931178	-0.632468	-1.39631	-0.716173	3.36793	-3.34773	-1.07391	-1.58111
1147	TcCLB.509769.80	-0.517597	-1.69086	-1.34995	0.340905	-0.248464	-4.02472	-1.932	-0.591417	-0.740768	2.93336
1148	TcCLB.509775.49	0.598781	-0.31359	0.746286	1.05988	-1.38441	-0.722332	1.67006	-3.18888	1.33997	0.943507
1149	TcCLB.509777.40	-0.590943	-1.60416	-0.897154	0.70701	-0.683057	-1.46401	-1.69221	-0.623378	-1.11464	1.41441
1150	TcCLB.509777.70	-0.333848	-1.26589	-0.686091	0.579799	-0.447943	-2.23242	-2.99537	-0.789959	-1.45753	1.72474
1151	TcCLB.509779.20	0.641772	0.652579	1.22402	0.571436	-1.06345	-0.94034	1.55818	1.53238	0.816983	1.74998
1152	TcCLB.509779.4	0.403003	0.709735	1.71018	1.00044	0.110606	9.04109	2.48137	1.40898	0.584735	0.999559
1153	TcCLB.509779.40	0.233495	-0.563992	-0.97142	-0.407428	-1.41629	-0.706069	4.28275	-1.77307	-1.02942	-2.45442
1154	TcCLB.509801.10	0.472008	0.861719	0.465941	-0.395779	1.07838	0.927316	2.11861	1.16047	2.1462	-2.52666
1155	TcCLB.509801.20	0.592245	0.704983	1.46844	0.763456	1.41285	0.707789	1.68849	1.41847	0.680995	1.30983
1156	TcCLB.509803.10	0.952964	1.22057	0.664662	-0.555912	1.28916	0.775698	1.04936	0.819287	1.50453	-1.79885
1157	TcCLB.509805.130	-0.519642	-0.749953	-0.350282	0.399671	0.966946	1.03418	-1.9244	-1.33342	-2.85485	2.50206
1158	TcCLB.509805.190	-0.605694	-3.51211	-2.00559	1.50652	-1.76995	-0.564988	-1.651	-0.284729	-0.498607	0.663782
1159	TcCLB.509805.210	2.41102	2.99406	1.30994	-1.68413	4.26629	0.234396	0.414762	0.333994	0.763396	-0.59378
1160	TcCLB.509805.40	-0.510584	-0.47503	-0.871037	-0.396007	-0.93123	-1.07385	-1.95854	-2.10513	-1.14806	-2.52521
1161	TcCLB.509819.20	-0.557622	-0.588017	-0.274772	0.313245	0.513634	1.94691	-1.79333	-1.70063	-3.63938	3.19239
1162	TcCLB.509819.40	0.236448	0.655691	0.364307	-0.291384	1.79689	0.556518	4.22927	1.52511	2.74494	-3.4319
1163	TcCLB.509825.14	-0.911913	-2.19018	-0.583196	1.60698	-1.03338	-0.967696	-1.0966	-0.456583	-1.71469	0.622284
1164	TcCLB.509827.20	-0.329104	-0.25328	-0.873967	-0.620687	0.369978	2.70287	-3.03855	-3.9482	-1.14421	-1.61112
1165	TcCLB.509831.20	-0.600818	-0.366186	-0.706266	-0.34008	0.0903425	11.069	-1.6644	-2.73085	-1.4159	-2.94049
1166	TcCLB.509831.36	-1.38081	-1.72862	-0.990218	0.738403	-1.1617	-0.860808	-0.724214	-0.578496	-1.00988	1.35427
1167	TcCLB.509837.10	-0.62583	-0.818535	0.634524	1.45306	0.0725053	13.7921	-1.59788	-1.2217	1.57598	0.688203
1168	TcCLB.509837.40	0.355113	-2.88784	-1.63237	1.25547	2.39251	0.41797	2.81601	-0.346279	-0.612605	0.796516
1169	TcCLB.509843.20	0.526907	0.518181	1.2729	0.754718	1.75334	0.570339	1.89787	1.92983	0.785608	1.325
1170	TcCLB.509887.10	-0.281413	0.512877	-0.812474	-1.32535	-1.47306	-0.678861	-3.5535	1.94979	-1.23081	-0.754517
1171	TcCLB.509891.40	-1.13631	0.655794	-0.462328	-1.11812	0.250936	3.98508	-0.880044	1.52487	-2.16296	-0.894357
1172	TcCLB.509895.10	-0.582136	-2.17174	-1.28617	0.885568	-1.31895	-0.758181	-1.71781	-0.460461	-0.777503	1.12922
1173	TcCLB.509895.110	1.1833	-0.773685	4.99703	5.77071	1.17053	0.854314	0.845094	-1.29252	0.200119	0.173289
1174	TcCLB.509895.20	-0.528784	-1.73909	-1.00694	0.73215	-1.14864	-0.870593	-1.89113	-0.575014	-0.993111	1.36584
1175	TcCLB.509895.30	-0.659686	-3.46553	-1.76532	1.70022	-1.20011	-0.833257	-1.51587	-0.288556	-0.566471	0.58816
1176	TcCLB.509895.60	0.908135	0.30841	1.52921	1.22081	-0.32068	-3.11837	1.10116	3.24244	0.65393	0.819132
1177	TcCLB.509919.9	-1.08588	3.66899	-0.378848	-4.04784	0.497012	2.01202	-0.920911	0.272554	-2.63958	-0.247045
1178	TcCLB.509925.20	-0.598425	5.27239	2.65139	-2.621	0.668727	1.49538	-1.67105	0.189667	0.377161	-0.381534
1179	TcCLB.509925.70	-1.25333	3.56308	0.527147	-3.03593	1.02893	0.971888	-0.797872	0.280656	1.89701	-0.329388
1180	TcCLB.509927.10	-0.543402	0.512783	-1.37929	-1.89207	1.41919	0.704628	-1.84026	1.95014	-0.72501	-0.52852
1181	TcCLB.509957.10	-0.495399	3.04948	0.876617	-2.17287	0.150645	6.63814	-2.01857	0.327924	1.14075	-0.460222
1182	TcCLB.509965.20	0.390077	-0.943716	0.747013	1.69073	-1.3513	-0.740026	2.5636	-1.05964	1.33866	0.591461
1183	TcCLB.509965.290	-1.88842	-1.5244	-1.22445	0.29995	-1.91218	-0.522962	-0.529542	-0.655995	-0.816692	3.33389
1184	TcCLB.509965.330	-0.308754	-2.44713	-1.88284	0.564289	-0.73696	-1.35693	-3.23883	-0.408643	-0.531114	1.77214
1185	TcCLB.509965.340	-0.344208	-0.139768	-0.378826	-0.239058	-0.483881	-2.06662	-2.90522	-7.15471	-2.63973	-4.18309
1186	TcCLB.509965.370	-0.678015	-1.49276	-0.442233	1.05053	-2.168	-0.461254	-1.47489	-0.669899	-2.26125	0.951901
1187	TcCLB.509965.380	-0.283796	-0.638414	-1.01154	-0.373127	-0.364799	-2.74124	-3.52366	-1.56638	-0.98859	-2.68005
1188	TcCLB.509967.180	0.551422	0.297465	0.947314	0.64985	1.92082	0.52061	1.81349	3.36175	1.05562	1.53882
1189	TcCLB.509967.20	-0.787384	-1.12015	0.940256	2.06041	-1.1174	-0.894934	-1.27003	-0.892738	1.06354	0.485341
1190	TcCLB.509967.80	-0.404245	-0.207606	-0.777486	-0.56988	-0.0400909	-24.9433	-2.47375	-4.81682	-1.2862	-1.75476
1191	TcCLB.509967.90	0.274407	0.362651	-0.55571	-0.918361	1.19219	0.838795	3.64423	2.75747	-1.7995	-1.0889
1192	TcCLB.509977.30	1.29454	-3.35423	4.36315	7.71738	1.53217	0.65267	0.772477	-0.298131	0.229192	0.129578
1193	TcCLB.509977.90	0.92813	1.64182	4.65486	3.01303	-0.423256	-2.36263	1.07744	0.609079	0.214829	0.331892
1194	TcCLB.509979.119	-1.20104	-2.84957	-0.73926	2.11031	-2.51569	-0.397506	-0.832614	-0.35093	-1.3527	0.473864
1195	TcCLB.509979.150	-0.326617	-2.06561	0.447599	2.51321	-0.893608	-1.11906	-3.06169	-0.484118	2.23414	0.397898
1196	TcCLB.509979.174	0.915397	4.57442	3.8459	-0.728516	-0.0448625	-22.2903	1.09242	0.218607	0.260017	-1.37265
1197	TcCLB.509979.200	1.01493	6.75994	5.84429	-0.915658	-0.273969	-3.65005	0.985292	0.14793	0.171107	-1.09211
1198	TcCLB.509979.270	1.09501	4.53785	5.49696	0.959107	-0.652312	-1.53301	0.913237	0.220369	0.181919	1.04264
1199	TcCLB.509979.350	0.77106	3.92002	4.45156	0.53154	2.36807	0.422285	1.29692	0.255101	0.22464	1.88132
1200	TcCLB.509979.95	-0.867262	-10.1156	-2.97906	7.13657	-0.0569417	-17.5618	-1.15305	-0.098857	-0.335677	0.140123
1201	TcCLB.509993.20	0.580756	-3.00021	3.52602	6.52624	0.593871	1.68387	1.72189	-0.33331	0.283606	0.153228
1202	TcCLB.510005.20	2.04451	1.34428	1.92066	0.576378	3.39504	0.294548	0.489115	0.743892	0.520654	1.73497
1203	TcCLB.510013.230	0.282728	3.86355	2.64866	-1.21489	0.239278	4.17923	3.53697	0.258829	0.37755	-0.82312
1204	TcCLB.510013.310	0.667702	3.85929	2.62915	-1.23013	0.747219	1.3383	1.49767	0.259115	0.380351	-0.81292
1205	TcCLB.510017.40	0.706202	1.64175	4.73336	3.09162	-2.02513	-0.493795	1.41603	0.609108	0.211266	0.323455
1206	TcCLB.510017.59	0.440127	4.30751	3.08105	-1.22646	1.25809	0.794853	2.27207	0.232153	0.324564	-0.815355
1207	TcCLB.510021.120	1.08592	-2.13028	4.38667	6.51695	1.46968	0.68042	0.92088	-0.469422	0.227963	0.153446
1208	TcCLB.510021.180	1.36298	0.741717	4.13259	3.39088	0.816582	1.22462	0.733686	1.34822	0.241979	0.294909
1209	TcCLB.510025.150	1.09037	2.6425	1.33747	-1.30503	0.341003	2.93253	0.917123	0.378429	0.747678	-0.766267
1210	TcCLB.510025.160	1.21603	7.33084	5.94055	-1.39029	-0.267574	-3.73729	0.82235	0.13641	0.168335	-0.719275
1211	TcCLB.510025.170	1.20791	3.47071	1.57685	-1.89386	-0.849149	-1.17765	0.827874	0.288125	0.634174	-0.528022
1212	TcCLB.510025.210	1.21064	4.59881	3.21586	-1.38294	1.09877	0.910109	0.82601	0.217448	0.310958	-0.723096
1213	TcCLB.510025.220	0.665058	3.42607	1.86823	-1.55784	0.155822	6.41757	1.50363	0.29188	0.535265	-0.641916
1214	TcCLB.510025.50	1.38411	1.56544	0.846858	-0.718582	0.860343	1.16233	0.722486	0.638798	1.18084	-1.39163
1215	TcCLB.510029.40	-0.417768	-0.460369	-1.21928	-0.758907	-2.29087	-0.436516	-2.39368	-2.17217	-0.820159	-1.31768
1216	TcCLB.510029.90	0.734322	2.05316	0.785283	-1.26788	0.941304	1.06236	1.3618	0.487053	1.27343	-0.788717
1217	TcCLB.510049.10	1.26328	1.6815	3.34349	1.662	3.35219	0.298313	0.791587	0.594709	0.299089	0.601686
1218	TcCLB.510055.140	-0.237759	-0.973579	-0.463706	0.509873	-0.191901	-5.21102	-4.20593	-1.02714	-2.15654	1.96127
1219	TcCLB.510055.150	-1.08235	-0.531451	-0.83124	-0.299789	0.472467	2.11655	-0.923913	-1.88164	-1.20302	-3.33568
1220	TcCLB.510055.50	0.235102	-0.327114	1.07872	1.40584	0.263419	3.79623	4.25347	-3.05704	0.927022	0.71132
1221	TcCLB.510061.30	1.38298	4.05678	2.32368	-1.73311	0.532173	1.87909	0.723077	0.246501	0.430353	-0.576998
1222	TcCLB.510071.20	2.57624	3.09778	1.66276	-1.43502	-1.11197	-0.899302	0.388163	0.322811	0.60141	-0.696852
1223	TcCLB.510071.30	2.25874	3.53297	2.32772	-1.20525	-0.602454	-1.65988	0.442724	0.283048	0.429604	-0.829704
1224	TcCLB.510089.10	1.35413	3.94006	2.30666	-1.63339	1.14198	0.875676	0.738482	0.253803	0.433527	-0.612222
1225	TcCLB.510089.110	-0.440716	-0.995604	-0.483912	0.511692	-0.471876	-2.1192	-2.26904	-1.00442	-2.06649	1.9543
1226	TcCLB.510089.170	0.368567	0.841264	1.48224	0.640974	1.39503	0.71683	2.71321	1.18869	0.674655	1.56012
1227	TcCLB.510089.190	-0.355699	-0.275765	0.442415	0.718181	0.128038	7.81016	-2.81136	-3.62627	2.26032	1.39241
1228	TcCLB.510089.210	-0.893594	-1.53763	-0.401388	1.13624	-2.07649	-0.481583	-1.11908	-0.650352	-2.49135	0.880095
1229	TcCLB.510091.100	-0.470301	-1.09645	-0.742952	0.353497	-1.17658	-0.849918	-2.1263	-0.912035	-1.34598	2.82888
1230	TcCLB.510091.110	-0.603087	-2.18233	-0.728688	1.45364	-0.834009	-1.19903	-1.65813	-0.458227	-1.37233	0.687929
1231	TcCLB.510091.80	-0.91067	-1.85309	-0.678437	1.17465	-1.336	-0.748501	-1.09809	-0.53964	-1.47398	0.851317
1232	TcCLB.510101.140	-0.880427	-1.12657	0.544133	1.6707	-4.09707	-0.244077	-1.13581	-0.887653	1.83779	0.598552
1233	TcCLB.510101.180	-0.925044	-11.1304	-4.42607	6.70437	1.49547	0.668688	-1.08103	-0.0898438	-0.225934	0.149156
1234	TcCLB.510101.190	-0.515104	-0.225941	-0.696361	-0.470421	-0.885428	-1.1294	-1.94136	-4.42594	-1.43604	-2.12576
1235	TcCLB.510101.20	-0.449141	0.356411	-0.308769	-0.66518	-1.56828	-0.637642	-2.22647	2.80575	-3.23866	-1.50335
1236	TcCLB.510101.210	-0.539089	0.720917	-0.305928	-1.02685	-0.216676	-4.6152	-1.85498	1.38712	-3.26874	-0.973856
1237	TcCLB.510101.240	-1.07761	-0.503385	-1.03958	-0.536193	-0.344788	-2.90033	-0.927977	-1.98655	-0.961929	-1.865
1238	TcCLB.510101.270	0.60124	2.15365	1.27965	-0.874006	1.59781	0.625857	1.66323	0.464328	0.781466	-1.14416
1239	TcCLB.510101.30	-1.04051	0.753907	-0.582113	-1.33602	-1.72582	-0.579435	-0.961069	1.32642	-1.71788	-0.748492
1240	TcCLB.510101.380	-0.884556	0.615913	1.28569	0.669778	-0.129868	-7.70014	-1.13051	1.62361	0.777792	1.49303
1241	TcCLB.510101.410	-0.416069	0.289548	-0.758153	-1.0477	-1.01548	-0.984755	-2.40345	3.45366	-1.31899	-0.95447
1242	TcCLB.510101.490	-0.472203	0.553552	-0.733512	-1.28706	-0.226981	-4.40565	-2.11773	1.80652	-1.3633	-0.776963
1243	TcCLB.510101.90	-0.865055	-1.22069	-0.592165	0.628529	-1.09912	-0.909817	-1.156	-0.819206	-1.68872	1.59102
1244	TcCLB.510105.170	-0.791899	-2.01054	-0.522842	1.48769	-0.981546	-1.0188	-1.26279	-0.49738	-1.91262	0.672182
1245	TcCLB.510105.184	-0.398024	-0.400292	-0.931592	-0.5313	-1.08787	-0.919225	-2.51241	-2.49818	-1.07343	-1.88217
1246	TcCLB.510105.20	-0.796745	-2.13393	-0.793701	1.34023	-0.371852	-2.68924	-1.25511	-0.46862	-1.25992	0.746143
1247	TcCLB.510105.310	0.378618	7.6741	4.61513	-3.05896	0.598022	1.67218	2.64118	0.130308	0.216678	-0.326908
1248	TcCLB.510107.30	0.59155	3.76057	2.76264	-0.997933	0.0188289	53.1097	1.69047	0.265917	0.361973	-1.00207
1249	TcCLB.510123.10	-1.02283	-1.29781	-0.573755	0.724052	-2.32074	-0.430897	-0.977679	-0.770531	-1.74291	1.38112
1250	TcCLB.510123.60	-0.780821	-0.676771	-1.25283	-0.576056	-0.396245	-2.52369	-1.2807	-1.4776	-0.798195	-1.73594
1251	TcCLB.510125.20	0.709855	4.04895	3.21641	-0.832537	1.94387	0.514438	1.40874	0.246978	0.310905	-1.20115
1252	TcCLB.510127.60	-0.337156	0.377848	-0.77593	-1.15378	0.166273	6.01419	-2.96598	2.64656	-1.28878	-0.866718
1253	TcCLB.510127.79	-0.502353	-1.00023	-1.59493	-0.594699	-0.515375	-1.94034	-1.99063	-0.99977	-0.626987	-1.68152
1254	TcCLB.510143.110	0.548251	0.381712	-0.3565	-0.738213	0.482756	2.07144	1.82398	2.61977	-2.80505	-1.35462
1255	TcCLB.510143.17	-1.06644	-1.10811	-0.533829	0.574282	-1.24519	-0.803088	-0.937699	-0.902437	-1.87326	1.74131
1256	TcCLB.510143.24	-0.501853	-2.45226	-1.15973	1.29253	-1.06575	-0.938304	-1.99261	-0.407787	-0.862272	0.773674
1257	TcCLB.510143.30	-0.461922	0.50293	-0.500991	-1.00392	0.25525	3.91773	-2.16487	1.98835	-1.99604	-0.996094
1258	TcCLB.510143.40	-0.779612	-0.740575	0.431953	1.17253	-0.911963	-1.09654	-1.28269	-1.3503	2.31507	0.852858
1259	TcCLB.510145.20	-1.22468	-1.57307	-1.08417	0.4889	-1.96799	-0.508132	-0.816542	-0.635701	-0.922368	2.04541
1260	TcCLB.510149.130	-0.446989	-0.622808	-1.14878	-0.52597	-1.80401	-0.55432	-2.23719	-1.60563	-0.87049	-1.90125
1261	TcCLB.510149.80	-0.468082	-1.71194	-3.40506	-1.69312	0.753282	1.32752	-2.13638	-0.584133	-0.293681	-0.590626
1262	TcCLB.510149.90	-0.671823	-0.448226	-1.09152	-0.643292	-2.17493	-0.459786	-1.48849	-2.23102	-0.916155	-1.5545
1263	TcCLB.510157.20	1.02581	3.13777	2.32221	-0.815561	-0.127976	-7.81398	0.974835	0.318697	0.430624	-1.22615
1264	TcCLB.510163.60	1.66315	6.56564	4.91264	-1.653	0.681011	1.4684	0.601268	0.152308	0.203556	-0.604962
1265	TcCLB.510167.10	0.38474	0.448954	-0.428508	-0.877462	-0.717108	-1.39449	2.59916	2.2274	-2.33368	-1.13965
1266	TcCLB.510167.4	0.245792	-0.429076	-0.989875	-0.560799	-0.449352	-2.22543	4.06848	-2.33059	-1.01023	-1.78317
1267	TcCLB.510171.10	1.36119	1.5839	-2.54406	-4.12796	-0.348727	-2.86758	0.734653	0.631353	-0.393073	-0.242251
1268	TcCLB.510173.110	-0.207598	0.282585	0.66237	0.379785	0.708724	1.41099	-4.81699	3.53876	1.50973	2.63307
1269	TcCLB.510173.20	0.405985	0.566667	-0.493447	-1.06011	-0.484047	-2.06592	2.46314	1.7647	-2.02656	-0.943295
1270	TcCLB.510181.80	0.606478	0.786138	0.45512	-0.331017	0.572371	1.74712	1.64886	1.27204	2.19722	-3.02099
1271	TcCLB.510181.9	0.4015	-1.05502	-2.16087	-1.10585	-1.45416	-0.687684	2.49066	-0.947852	-0.462776	-0.904279
1272	TcCLB.510191.10	0.799796	4.90778	3.68549	-1.22229	0.226428	4.41641	1.25032	0.203758	0.271335	-0.818134
1273	TcCLB.510205.40	1.14166	4.7947	3.66668	-1.12802	0.872521	1.1461	0.87592	0.208564	0.272726	-0.886511
1274	TcCLB.510205.80	0.474936	-0.91277	3.59234	4.50511	0.270001	3.70369	2.10555	-1.09557	0.27837	0.22197
1275	TcCLB.510227.20	0.990418	1.44014	0.736545	-0.703593	0.589348	1.69679	1.00967	0.694378	1.35769	-1.42128
1276	TcCLB.510227.29	-0.663927	-0.683051	-1.17718	-0.494127	-0.397684	-2.51456	-1.50619	-1.46402	-0.84949	-2.02377
1277	TcCLB.510241.10	-0.491012	0.409786	-0.353063	-0.762848	0.586842	1.70404	-2.03661	2.4403	-2.83236	-1.31088
1278	TcCLB.510241.100	-0.54383	0.549444	1.1392	0.58976	-1.0555	-0.94742	-1.83881	1.82002	0.877805	1.6956
1279	TcCLB.510251.19	0.897198	1.11038	1.55914	0.448761	1.95992	0.510226	1.11458	0.900595	0.64138	2.22836
1280	TcCLB.510255.20	-0.383867	0.175496	-0.780587	-0.956083	-1.1122	-0.899116	-2.60507	5.69813	-1.28109	-1.04593
1281	TcCLB.510257.60	-0.395483	0.16807	0.795648	0.627578	-0.814883	-1.22717	-2.52855	5.9499	1.25684	1.59343
1282	TcCLB.510259.50	-1.00567	-3.08364	-2.2963	0.787333	-2.75652	-0.362776	-0.994358	-0.324292	-0.435482	1.27011
1283	TcCLB.510269.50	0.8296	3.9931	2.97201	-1.02109	-0.323202	-3.09404	1.2054	0.250432	0.336473	-0.979342
1284	TcCLB.510275.190	1.35573	6.53208	4.19581	-2.33627	0.502994	1.9881	0.737611	0.153091	0.238333	-0.428033
1285	TcCLB.510275.250	-1.89924	1.38511	2.81071	1.4256	-0.667806	-1.49744	-0.526527	0.721965	0.355782	0.701459
1286	TcCLB.510275.255	1.37989	2.70151	3.22622	0.524704	1.61861	0.617814	0.724694	0.370163	0.30996	1.90583
1287	TcCLB.510275.330	1.65427	4.89096	3.49778	-1.39318	1.99659	0.500855	0.604498	0.204459	0.285896	-0.717781
1288	TcCLB.510275.350	2.01066	3.17548	1.90538	-1.2701	0.53844	1.85722	0.497349	0.314913	0.524829	-0.787341
1289	TcCLB.510275.370	0.618842	3.81184	2.64087	-1.17097	-0.32756	-3.05288	1.61592	0.262341	0.378663	-0.853996
1290	TcCLB.510275.400	1.2916	3.85147	2.26067	-1.5908	-0.36433	-2.74476	0.774232	0.259641	0.442347	-0.628616
1291	TcCLB.510275.60	0.782724	6.14615	4.38801	-1.75813	0.0861407	11.6089	1.27759	0.162704	0.227893	-0.568786
1292	TcCLB.510275.90	-0.801141	1.9451	1.25233	-0.692774	-2.14405	-0.466407	-1.24822	0.514113	0.798514	-1.44347
1293	TcCLB.510279.110	2.08574	2.36966	4.45167	2.08202	-0.171387	-5.83475	0.479446	0.422002	0.224635	0.480304
1294	TcCLB.510279.140	0.766601	2.38422	5.09745	2.71322	0.0933253	10.7152	1.30446	0.419424	0.196177	0.368565
1295	TcCLB.510279.230	1.73437	6.50318	5.49726	-1.00592	0.876742	1.14059	0.576579	0.153771	0.181909	-0.994117
1296	TcCLB.510279.240	-0.934213	0.971408	0.471151	-0.500257	0.980268	1.02013	-1.07042	1.02943	2.12246	-1.99897
1297	TcCLB.510279.30	1.00363	1.79661	0.742405	-1.05421	0.734012	1.36237	0.996384	0.556603	1.34697	-0.948581
1298	TcCLB.510279.330	1.75283	1.68261	6.18171	4.49909	1.00602	0.99402	0.570505	0.594313	0.161768	0.222267
1299	TcCLB.510279.340	0.83962	3.93535	1.70076	-2.23459	0.166558	6.00391	1.19102	0.254107	0.587971	-0.44751
1300	TcCLB.510279.349	1.85093	5.52703	3.16786	-2.35917	-0.638586	-1.56596	0.540269	0.180929	0.31567	-0.423877
1301	TcCLB.510279.60	0.827768	5.58609	4.54265	-1.04343	1.01024	0.989862	1.20807	0.179016	0.220136	-0.958376
1302	TcCLB.510281.10	2.49394	3.91178	3.52304	-0.388742	0.97562	1.02499	0.400972	0.255638	0.283846	-2.5724
1303	TcCLB.510285.20	-0.893541	-0.905261	-1.32907	-0.42381	-0.904384	-1.10572	-1.11914	-1.10465	-0.752405	-2.35955
1304	TcCLB.510285.30	-0.259992	0.190024	-0.53734	-0.727363	-0.241928	-4.13347	-3.84627	5.26251	-1.86102	-1.37483
1305	TcCLB.510285.74	-0.604175	-0.480185	0.494487	0.974672	-1.97646	-0.505955	-1.65515	-2.08253	2.0223	1.02599
1306	TcCLB.510287.10	-0.654578	0.641272	1.91086	1.26958	-0.849435	-1.17725	-1.5277	1.5594	0.523326	0.78766
1307	TcCLB.510287.50	0.896584	-0.832873	-0.448505	0.384368	-0.975717	-1.02489	1.11534	-1.20066	-2.22963	2.60167
1308	TcCLB.510289.20	-0.637335	-0.189773	-0.553248	-0.363476	-0.340651	-2.93556	-1.56903	-5.26947	-1.80751	-2.75122
1309	TcCLB.510289.40	1.67534	0.773896	-2.52094	-3.29483	-0.0658771	-15.1798	0.596895	1.29216	-0.396678	-0.303505
1310	TcCLB.510289.54	-0.312974	-0.310294	1.17937	1.48966	-1.82209	-0.54882	-3.19516	-3.22275	0.847913	0.671294
1311	TcCLB.510291.14	1.00113	0.551543	-0.967745	-1.51929	1.12146	0.891695	0.998871	1.8131	-1.03333	-0.658203
1312	TcCLB.510293.70	0.272277	0.248309	0.696604	0.448296	0.475608	2.10257	3.67273	4.02724	1.43554	2.23067
1313	TcCLB.510297.30	0.187218	0.24489	-0.437175	-0.682065	0.663891	1.50627	5.34138	4.08347	-2.28741	-1.46614
1314	TcCLB.510297.40	2.12819	1.72832	1.01843	-0.709886	1.86398	0.536486	0.469883	0.578598	0.981903	-1.40868
1315	TcCLB.510297.50	0.410899	0.309176	1.00569	0.696515	1.34856	0.741534	2.43369	3.23441	0.994342	1.43572
1316	TcCLB.510297.60	0.655916	0.179162	-1.31549	-1.49465	0.15315	6.52956	1.52459	5.58155	-0.760175	-0.669054
1317	TcCLB.510307.240	0.764835	3.55031	2.11738	-1.43293	1.29182	0.774101	1.30747	0.281665	0.472282	-0.697869
1318	TcCLB.510307.284	1.00327	2.06479	1.2101	-0.854694	0.316693	3.15764	0.996744	0.484311	0.826381	-1.17001
1319	TcCLB.510309.20	-1.20366	-2.11398	-0.59577	1.51821	1.14867	0.870569	-0.830799	-0.473041	-1.6785	0.65867
1320	TcCLB.510311.100	0.767082	2.57387	1.95112	-0.622748	2.81179	0.355645	1.30364	0.38852	0.512526	-1.60579
1321	TcCLB.510311.120	0.903162	0.60709	1.3992	0.792108	0.788813	1.26773	1.10722	1.6472	0.714695	1.26245
1322	TcCLB.510311.130	-0.519357	-0.328928	-0.633974	-0.305046	-0.841964	-1.1877	-1.92546	-3.04018	-1.57735	-3.27819
1323	TcCLB.510311.20	0.862047	0.216404	-0.283113	-0.499517	0.312286	3.20219	1.16003	4.62099	-3.53216	-2.00193
1324	TcCLB.510311.90	-0.850184	-2.89282	-1.0492	1.84362	-1.54763	-0.646149	-1.17622	-0.345684	-0.953105	0.542412
1325	TcCLB.510315.20	0.290812	0.362806	-0.535429	-0.898235	-0.272048	-3.67582	3.43864	2.7563	-1.86766	-1.11329
1326	TcCLB.510315.30	-0.84765	-0.445841	-0.958609	-0.512768	-1.50899	-0.662695	-1.17973	-2.24295	-1.04318	-1.9502
1327	TcCLB.510319.9	0.241659	-0.425054	-0.84601	-0.420956	0.687291	1.45499	4.13806	-2.35264	-1.18202	-2.37554
1328	TcCLB.510321.20	-0.484439	-0.733214	-1.02725	-0.294039	-0.651069	-1.53594	-2.06424	-1.36386	-0.97347	-3.40091
1329	TcCLB.510323.110	1.07549	1.71663	0.832616	-0.884017	5.58094	0.179181	0.929809	0.582536	1.20103	-1.1312
1330	TcCLB.510323.50	0.484995	-0.459885	0.546382	1.00627	0.108978	9.17616	2.06188	-2.17446	1.83022	0.993772
1331	TcCLB.510323.80	0.450166	0.702331	-0.606765	-1.3091	0.556979	1.7954	2.2214	1.42383	-1.64809	-0.763886
1332	TcCLB.510325.69	-0.875495	-1.30492	-0.524356	0.780569	-1.33627	-0.74835	-1.14221	-0.766328	-1.9071	1.28112
1333	TcCLB.510345.50	-0.357193	-1.51027	-0.49525	1.01502	-0.694902	-1.43905	-2.79961	-0.662131	-2.01918	0.985198
1334	TcCLB.510347.29	-0.854922	-0.948782	2.68865	3.63743	-0.622106	-1.60744	-1.1697	-1.05398	0.371935	0.27492
1335	TcCLB.510349.10	-0.700568	-0.57053	0.746792	1.31732	-1.68132	-0.594771	-1.42741	-1.75276	1.33906	0.759116
1336	TcCLB.510349.20	-0.575572	-0.566087	-1.00322	-0.437134	3.01562	0.331607	-1.7374	-1.76651	-0.99679	-2.28763
1337	TcCLB.510351.100	0.68156	-0.345027	0.603196	0.948223	0.0014158	706.314	1.46722	-2.89832	1.65783	1.0546
1338	TcCLB.510351.120	1.01702	2.55907	1.35983	-1.19924	0.414227	2.41413	0.983264	0.390767	0.735387	-0.833859
1339	TcCLB.510351.80	0.585468	-0.275259	-1.86282	-1.58756	-0.135683	-7.37014	1.70803	-3.63294	-0.536821	-0.629897
1340	TcCLB.510351.90	0.459209	0.362548	1.72196	1.35941	-0.728845	-1.37203	2.17766	2.75826	0.580734	0.735613
1341	TcCLB.510369.10	0.712319	-2.1202	3.13546	5.25567	-0.117963	-8.47726	1.40387	-0.471653	0.318932	0.190271
1342	TcCLB.510371.100	0.518447	3.73308	2.37673	-1.35635	-1.67178	-0.598164	1.92884	0.267876	0.420746	-0.737274
1343	TcCLB.510371.40	0.546379	-0.520015	1.66353	2.18355	-0.301747	-3.31403	1.83023	-1.92302	0.601131	0.457971
1344	TcCLB.510371.70	0.692391	1.92116	-2.39054	-4.3117	0.16733	5.9762	1.44427	0.52052	-0.418315	-0.231927
1345	TcCLB.510373.10	0.521877	4.16489	2.74289	-1.422	0.207558	4.81793	1.91616	0.240102	0.364579	-0.703235
1346	TcCLB.510373.119	0.453294	2.35083	5.48772	3.1369	2.18033	0.458647	2.20607	0.425382	0.182225	0.318786
1347	TcCLB.510373.70	0.439004	1.17865	4.22259	3.04394	1.10551	0.904559	2.27788	0.84843	0.236822	0.328522
1348	TcCLB.510377.260	0.83131	1.02423	4.94694	3.92271	-0.607902	-1.645	1.20292	0.976346	0.202145	0.254926
1349	TcCLB.510377.430	0.387753	-0.63733	4.43491	5.07224	-1.51026	-0.662137	2.57896	-1.56905	0.225484	0.197152
1350	TcCLB.510381.40	0.407394	0.528862	-0.402293	-0.931156	0.169906	5.88562	2.45463	1.89085	-2.48575	-1.07393
1351	TcCLB.510381.50	0.623283	2.09322	1.13561	-0.957608	1.0276	0.973145	1.60441	0.477733	0.880585	-1.04427
1352	TcCLB.510403.30	0.838694	3.15646	2.24729	-0.909169	1.012	0.988144	1.19233	0.31681	0.44498	-1.09991
1353	TcCLB.510405.9	-0.389782	0.873302	-1.27233	-2.14563	0.260852	3.8336	-2.56553	1.14508	-0.78596	-0.466063
1354	TcCLB.510407.20	-0.77469	-0.374823	1.05232	1.42714	-1.95852	-0.51059	-1.29084	-2.66792	0.950283	0.700701
1355	TcCLB.510407.70	1.01608	1.46392	0.665262	-0.798655	1.87017	0.53471	0.984172	0.683099	1.50317	-1.2521
1356	TcCLB.510407.80	1.0121	1.04742	0.761955	-0.285467	1.16567	0.857878	0.988043	0.954725	1.31241	-3.50303
1357	TcCLB.510407.9	1.31977	3.19803	0.800641	-2.39739	2.59019	0.386073	0.757707	0.312692	1.249	-0.41712
1358	TcCLB.510409.30	0.60314	0.774582	0.302591	-0.471991	0.344093	2.90619	1.65799	1.29102	3.30479	-2.11869
1359	TcCLB.510409.39	-0.738095	-0.790555	-0.32696	0.463596	-0.699929	-1.42872	-1.35484	-1.26493	-3.05848	2.15705
1360	TcCLB.510409.50	0.280449	0.510954	-0.276068	-0.787022	0.0856175	11.6799	3.56572	1.95712	-3.6223	-1.27061
1361	TcCLB.510429.20	0.451226	0.919055	-0.466222	-1.38528	0.176086	5.67903	2.21618	1.08807	-2.1449	-0.721877
1362	TcCLB.510431.110	-0.666182	-1.17609	-0.791507	0.384578	-1.09305	-0.914868	-1.50109	-0.850279	-1.26341	2.60025
1363	TcCLB.510431.190	-0.273482	-0.163354	-0.438577	-0.275223	0.885789	1.12894	-3.65654	-6.12168	-2.2801	-3.63342
1364	TcCLB.510431.20	-0.442643	1.21067	2.51289	1.30222	-0.60685	-1.64785	-2.25916	0.825988	0.397948	0.76792
1365	TcCLB.510431.230	-1.32425	-0.396458	-1.06749	-0.671029	-1.5091	-0.662647	-0.755147	-2.52233	-0.936779	-1.49025
1366	TcCLB.510431.250	-0.294046	-1.07458	-0.723202	0.351373	0.45537	2.19602	-3.40083	-0.9306	-1.38274	2.84598
1367	TcCLB.510431.40	-0.813844	-0.852911	-0.482959	0.369951	-1.34871	-0.741447	-1.22874	-1.17246	-2.07057	2.70306
1368	TcCLB.510491.60	-0.370536	2.03874	3.64102	1.60228	0.450816	2.2182	-2.6988	0.4905	0.274649	0.624111
1369	TcCLB.510507.20	-0.933789	-2.07577	-1.09583	0.97994	-2.67842	-0.373354	-1.07091	-0.481748	-0.912548	1.02047
1370	TcCLB.510509.30	0.446726	-0.308833	0.880621	1.18945	0.378953	2.63885	2.23851	-3.238	1.13556	0.840723
1371	TcCLB.510509.50	-0.546621	-2.26837	-0.761143	1.50722	-1.6709	-0.598481	-1.82942	-0.440846	-1.31381	0.663473
1372	TcCLB.510513.10	0.554912	-11.8456	-5.71479	6.13084	0.548579	1.82289	1.80209	-0.0844193	-0.174985	0.16311
1373	TcCLB.510513.70	0.649129	0.71496	1.5505	0.835535	1.64891	0.606462	1.54053	1.39868	0.644955	1.19684
1374	TcCLB.510515.110	-0.231731	-0.991622	-0.591793	0.399829	-0.588718	-1.69861	-4.31535	-1.00845	-1.68978	2.50107
1375	TcCLB.510515.60	-0.186861	-2.14807	-1.17223	0.975847	-1.44102	-0.693955	-5.35156	-0.465533	-0.853078	1.02475
1376	TcCLB.510525.120	0.788191	0.175051	-0.589312	-0.764363	0.475354	2.10369	1.26873	5.71261	-1.6969	-1.30828
1377	TcCLB.510525.70	0.54511	1.34718	0.596481	-0.750698	0.604303	1.6548	1.83449	0.742292	1.6765	-1.33209
1378	TcCLB.510525.80	0.633466	1.60361	0.591844	-1.01176	0.0208418	47.9805	1.57862	0.623594	1.68963	-0.988374
1379	TcCLB.510529.30	-0.350283	-0.931985	-0.662492	0.269493	-0.734849	-1.36082	-2.85483	-1.07298	-1.50945	3.71068
1380	TcCLB.510531.100	0.43716	0.613449	0.253159	-0.36029	1.30047	0.768954	2.28749	1.63013	3.95008	-2.77554
1381	TcCLB.510531.30	1.8382	0.331893	-0.38663	-0.718524	1.25396	0.797474	0.544009	3.01302	-2.58645	-1.39174
1382	TcCLB.510531.70	-0.250563	-0.957118	-0.48105	0.476068	-2.36013	-0.423706	-3.99102	-1.0448	-2.07879	2.10054
1383	TcCLB.510533.170	0.998576	1.2146	1.92247	0.707874	0.197587	5.06107	1.00143	0.823318	0.520164	1.41268
1384	TcCLB.510533.70	0.7307	0.674396	1.16818	0.493789	0.227531	4.395	1.36855	1.48281	0.856029	2.02515
1385	TcCLB.510533.80	0.324142	0.568314	-0.972558	-1.54087	-0.141784	-7.053	3.08507	1.75959	-1.02822	-0.648983
1386	TcCLB.510535.100	-0.96347	-3.97519	0.657275	4.63246	-1.71436	-0.583308	-1.03792	-0.251561	1.52143	0.215868
1387	TcCLB.510553.30	0.639355	4.37828	3.5091	-0.869187	0.182895	5.46763	1.56408	0.2284	0.284974	-1.1505
1388	TcCLB.510555.30	0.708194	2.55862	4.00958	1.45095	-0.108607	-9.20752	1.41204	0.390835	0.249403	0.689202
1389	TcCLB.510557.50	0.985112	3.859	2.99315	-0.865846	0.148785	6.72109	1.01511	0.259135	0.334096	-1.15494
1390	TcCLB.510557.70	0.500475	1.53527	3.06561	1.53033	-0.235756	-4.24167	1.9981	0.65135	0.3262	0.653453
1391	TcCLB.510561.40	0.605329	2.30125	3.10342	0.80217	1.30377	0.767007	1.652	0.434546	0.322225	1.24662
1392	TcCLB.510561.50	0.322178	2.43254	3.45844	1.0259	0.957126	1.04479	3.10387	0.411093	0.289148	0.974753
1393	TcCLB.510565.20	-0.398609	-1.77839	-2.46033	-0.681939	-2.07736	-0.481379	-2.50873	-0.562307	-0.40645	-1.46641
1394	TcCLB.510565.30	-1.0919	-2.41993	-0.427417	1.99251	-1.3333	-0.75002	-0.915833	-0.413236	-2.33963	0.50188
1395	TcCLB.510593.10	-0.350113	-0.344137	0.679124	1.02326	-1.02711	-0.973601	-2.85622	-2.90582	1.47249	0.977268
1396	TcCLB.510593.20	0.174976	0.82308	1.51474	0.691661	-1.12966	-0.885225	5.71507	1.21495	0.660179	1.4458
1397	TcCLB.510595.49	-0.803508	-1.35746	-0.471931	0.885533	-1.34866	-0.741476	-1.24454	-0.736668	-2.11896	1.12926
1398	TcCLB.510603.20	-0.252332	-0.487999	-0.862502	-0.374504	-1.15179	-0.868211	-3.96303	-2.04919	-1.15942	-2.6702
1399	TcCLB.510603.60	-1.04831	-1.41155	0.660779	2.07233	-2.86027	-0.349617	-0.953913	-0.708442	1.51336	0.482549
1400	TcCLB.510611.60	-0.469867	-1.34344	-0.471432	0.872005	-0.0854803	-11.6986	-2.12826	-0.74436	-2.1212	1.14678
1401	TcCLB.510611.70	0.842888	0.750949	0.307954	-0.442995	1.32726	0.753433	1.1864	1.33165	3.24724	-2.25736
1402	TcCLB.510617.19	-0.652962	-0.671645	-4.57134	-3.89969	-0.71172	-1.40505	-1.53148	-1.48888	-0.218754	-0.256431
1403	TcCLB.510621.20	0.702465	4.46251	-1.07475	-5.53726	-0.667539	-1.49804	1.42356	0.224089	-0.93045	-0.180595
1404	TcCLB.510621.49	0.788663	3.78477	1.80906	-1.97571	-0.837464	-1.19408	1.26797	0.264217	0.552773	-0.506148
1405	TcCLB.510717.20	1.4371	1.1756	1.87595	0.70035	0.913146	1.09511	0.695847	0.85063	0.533063	1.42786
1406	TcCLB.510717.40	-0.708611	-1.30535	-0.388307	0.917045	-0.718019	-1.39272	-1.41121	-0.766077	-2.57528	1.09046
1407	TcCLB.510719.110	-0.40846	-0.480185	0.782155	1.26234	-0.34957	-2.86066	-2.44822	-2.08253	1.27852	0.792179
1408	TcCLB.510719.130	0.807181	1.13894	1.78152	0.642579	0.589306	1.69691	1.23888	0.878009	0.561319	1.55623
1409	TcCLB.510719.160	-0.777892	-0.509813	-0.742701	-0.232888	-1.08165	-0.924515	-1.28553	-1.9615	-1.34644	-4.29391
1410	TcCLB.510719.260	-1.0144	-1.40921	-0.898939	0.510275	-1.36338	-0.733472	-0.985808	-0.709615	-1.11242	1.95973
1411	TcCLB.510719.35	-0.825138	-1.14063	-0.601828	0.538797	-1.31916	-0.758056	-1.21192	-0.876712	-1.6616	1.85599
1412	TcCLB.510721.10	-0.453196	-1.57807	-0.860584	0.717484	-0.79653	-1.25545	-2.20655	-0.633686	-1.162	1.39376
1413	TcCLB.510739.19	-0.648225	-2.73627	1.18116	3.91743	-2.73229	-0.365993	-1.54268	-0.365461	0.846627	0.25527
1414	TcCLB.510741.10	-0.586704	-2.61502	1.06089	3.67592	-2.05064	-0.487653	-1.70444	-0.382406	0.942601	0.272041
1415	TcCLB.510741.170	0.656952	0.244527	1.21801	0.97348	-0.811226	-1.2327	1.52218	4.08952	0.821013	1.02724
1416	TcCLB.510741.60	-0.190329	0.251987	0.696848	0.444862	-0.661166	-1.51248	-5.25406	3.96847	1.43503	2.24789
1417	TcCLB.510743.50	-0.379683	-0.219462	-1.00125	-0.781784	-0.846559	-1.18125	-2.63378	-4.55661	-0.998756	-1.27913
1418	TcCLB.510745.20	-0.378375	-0.515333	-0.955816	-0.440483	-0.790762	-1.2646	-2.64288	-1.94049	-1.04623	-2.27024
1419	TcCLB.510745.40	0.471678	0.278005	-0.309728	-0.587733	0.196515	5.08866	2.12009	3.59706	-3.22864	-1.70145
1420	TcCLB.510745.49	-0.89115	-0.191201	-1.03841	-0.847208	4.43423	0.225518	-1.12215	-5.2301	-0.963011	-1.18035
1421	TcCLB.510747.100	-0.307328	-0.672949	-1.0605	-0.387552	-1.53981	-0.64943	-3.25385	-1.486	-0.942951	-2.5803
1422	TcCLB.510747.80	-0.328419	-0.556377	-0.970888	-0.414511	0.871423	1.14755	-3.04489	-1.79734	-1.02999	-2.41248
1423	TcCLB.510749.99	-0.555705	-1.80893	-0.407667	1.40126	-1.41054	-0.708947	-1.79951	-0.552813	-2.45298	0.713642
1424	TcCLB.510751.40	-0.856547	-0.65881	-0.961239	-0.302428	0.280824	3.56095	-1.16748	-1.51789	-1.04032	-3.30657
1425	TcCLB.510755.129	-0.960358	-1.1309	-0.467274	0.663626	-1.23795	-0.80779	-1.04128	-0.884252	-2.14007	1.50687
1426	TcCLB.510755.19	0.800398	1.51218	0.686337	-0.825848	2.29653	0.43544	1.24938	0.661295	1.45701	-1.21088
1427	TcCLB.510755.50	-0.505354	0.232679	-0.534144	-0.766823	-0.967729	-1.03335	-1.97881	4.29777	-1.87215	-1.30408
1428	TcCLB.510755.60	-0.313438	-2.53428	-0.386042	2.14824	-1.16461	-0.858654	-3.19043	-0.394589	-2.59039	0.465497
1429	TcCLB.510755.65	0.385372	-0.771898	-1.15711	-0.385213	-0.769762	-1.2991	2.5949	-1.29551	-0.864222	-2.59597
1430	TcCLB.510755.70	-0.500064	0.313904	1.07191	0.758008	-0.15005	-6.66443	-1.99975	3.18569	0.932913	1.31925
1431	TcCLB.510759.100	0.474266	-0.498406	-0.930874	-0.432468	1.35955	0.735538	2.10852	-2.00639	-1.07426	-2.31231
1432	TcCLB.510759.110	-0.577764	-0.16909	-0.687743	-0.518653	0.225712	4.43043	-1.73081	-5.914	-1.45403	-1.92807
1433	TcCLB.510759.120	-1.38578	-2.22036	-0.604609	1.61576	-1.56679	-0.638248	-0.721615	-0.450376	-1.65396	0.618905
1434	TcCLB.510759.150	-0.612952	-1.10958	-0.729619	0.37996	-0.98989	-1.01021	-1.63145	-0.901243	-1.37058	2.63186
1435	TcCLB.510759.180	-0.640907	-0.949034	-0.392672	0.556362	-0.573301	-1.74429	-1.56029	-1.0537	-2.54666	1.79739
1436	TcCLB.510761.30	-0.249226	-0.759106	-1.28443	-0.525328	-0.164564	-6.07668	-4.01242	-1.31734	-0.778553	-1.90357
1437	TcCLB.510761.44	-0.544683	-1.04396	-0.547117	0.496843	0.248301	4.02737	-1.83593	-0.957891	-1.82776	2.01271
1438	TcCLB.510763.109	-0.492711	-1.10569	-1.76765	-0.661962	0.0920756	10.8606	-2.02959	-0.904414	-0.565723	-1.51066
1439	TcCLB.510765.50	0.622423	0.323853	0.863433	0.53958	-0.282218	-3.54336	1.60663	3.08782	1.15817	1.85329
1440	TcCLB.510767.20	-0.817135	-1.06918	-0.558095	0.511082	-0.559064	-1.7887	-1.22379	-0.935299	-1.79181	1.95663
1441	TcCLB.510769.10	-0.940106	-2.52656	-1.87132	0.655237	-0.711668	-1.40515	-1.06371	-0.395795	-0.534381	1.52617
1442	TcCLB.510769.30	-0.454267	-0.527338	-0.925547	-0.398209	0.276164	3.62103	-2.20135	-1.89632	-1.08044	-2.51125
1443	TcCLB.510769.49	-0.93504	-1.02383	-0.750278	0.273548	-1.01672	-0.983556	-1.06947	-0.976729	-1.33284	3.65567
1444	TcCLB.510769.90	-0.857981	-1.02231	-0.416611	0.605697	-1.97693	-0.505836	-1.16553	-0.978178	-2.40032	1.65099
1445	TcCLB.510773.100	0.270618	-0.276521	0.871936	1.14846	0.474926	2.10559	3.69525	-3.61636	1.14687	0.870733
1446	TcCLB.510773.20	-1.20579	-3.53899	-1.39947	2.13952	-3.41993	-0.292404	-0.829331	-0.282566	-0.714556	0.467394
1447	TcCLB.510811.20	0.382061	-2.94898	-0.551942	2.39704	-1.22094	-0.819041	2.61739	-0.3391	-1.81179	0.417181
1448	TcCLB.510833.20	0.884688	-0.840268	4.31436	5.15462	0.418983	2.38673	1.13034	-1.1901	0.231784	0.194001
1449	TcCLB.510839.20	-0.662458	-2.07527	-0.887022	1.18825	-0.325941	-3.06804	-1.50953	-0.481865	-1.12737	0.841576
1450	TcCLB.510847.10	0.896996	3.12831	1.62453	-1.50377	1.44571	0.691699	1.11483	0.319662	0.615561	-0.664994
1451	TcCLB.510847.70	-0.510427	2.23621	0.520321	-1.71589	1.35436	0.738358	-1.95914	0.447185	1.92189	-0.582788
1452	TcCLB.510857.50	-0.359322	-0.927206	-1.33167	-0.404469	-1.1244	-0.88936	-2.78302	-1.07851	-0.750934	-2.47238
1453	TcCLB.510859.10	-1.31059	-5.35064	-1.79559	3.55505	-1.34281	-0.744709	-0.763013	-0.186894	-0.55692	0.28129
1454	TcCLB.510861.125	-1.05798	-1.93391	-0.606486	1.32742	-1.98148	-0.504673	-0.945198	-0.517088	-1.64884	0.75334
1455	TcCLB.510861.30	-0.725581	-1.02235	1.23777	2.26012	-1.36236	-0.73402	-1.3782	-0.978136	0.807906	0.442454
1456	TcCLB.510861.40	0.406436	-0.752672	0.819672	1.57234	0.215341	4.6438	2.46041	-1.3286	1.22	0.635993
1457	TcCLB.510863.20	-0.285377	-1.35764	-0.741493	0.616149	-1.32918	-0.752341	-3.50414	-0.736571	-1.34863	1.62298
1458	TcCLB.510877.140	0.663298	0.25653	-0.534578	-0.791109	0.428615	2.3331	1.50762	3.89818	-1.87063	-1.26405
1459	TcCLB.510877.30	-0.559725	-0.706584	-0.42238	0.284204	-0.568228	-1.75986	-1.78659	-1.41526	-2.36754	3.5186
1460	TcCLB.510877.60	-0.378918	-1.02852	-0.456287	0.572236	0.157719	6.3404	-2.63909	-0.972268	-2.1916	1.74753
1461	TcCLB.510879.150	-0.466385	-0.342775	-0.768999	-0.426224	1.68313	0.594131	-2.14415	-2.91737	-1.30039	-2.34618
1462	TcCLB.510879.180	-0.7244	-1.4822	-0.744615	0.73758	-2.00876	-0.49782	-1.38045	-0.674675	-1.34298	1.35578
1463	TcCLB.510879.20	-0.643421	-1.17519	-0.917515	0.25768	-1.34773	-0.741986	-1.55419	-0.850923	-1.0899	3.88078
1464	TcCLB.510879.220	0.335104	0.451737	-0.404398	-0.856135	0.654093	1.52884	2.98414	2.21368	-2.47281	-1.16804
1465	TcCLB.510879.30	0.187679	-0.833497	-0.551767	0.28173	-0.0919564	-10.8747	5.32823	-1.19976	-1.81236	3.54949
1466	TcCLB.510879.70	-0.434673	-0.175923	-0.43355	-0.257627	-0.425944	-2.34773	-2.30058	-5.68431	-2.30654	-3.88158
1467	TcCLB.510939.25	1.3488	4.23953	1.97244	-2.26708	0.97806	1.02243	0.741399	0.235875	0.506986	-0.441095
1468	TcCLB.510939.30	1.47064	3.60241	2.48728	-1.11513	1.43173	0.698454	0.679978	0.277592	0.402046	-0.896753
1469	TcCLB.510955.30	0.401018	0.456941	-0.424551	-0.881492	-0.297646	-3.35969	2.49366	2.18847	-2.35543	-1.13444
1470	TcCLB.510955.40	-0.257212	0.221281	1.02391	0.802631	-0.39489	-2.53235	-3.88784	4.51914	0.976647	1.2459
1471	TcCLB.510957.9	-0.285726	0.812831	2.45341	1.64058	0.718634	1.39153	-3.49986	1.23027	0.407596	0.609542
1472	TcCLB.510963.60	-0.562056	-0.326956	-0.705636	-0.378681	-0.595836	-1.67831	-1.77918	-3.05852	-1.41716	-2.64075
1473	TcCLB.510989.20	-0.253309	0.618809	0.269016	-0.349793	0.51344	1.94765	-3.94775	1.61601	3.71725	-2.85883
1474	TcCLB.510989.50	-0.472617	0.347357	-0.4058	-0.753157	0.0531498	18.8148	-2.11588	2.87888	-2.46427	-1.32775
1475	TcCLB.510989.69	-0.401555	0.357924	1.40171	1.04379	1.08014	0.925807	-2.49032	2.79389	0.713414	0.958051
1476	TcCLB.511001.120	-0.468716	-0.838314	-0.334952	0.503361	-1.15727	-0.864102	-2.13349	-1.19287	-2.9855	1.98665
1477	TcCLB.511001.30	0.250771	-0.315236	0.421332	0.736568	0.647207	1.5451	3.9877	-3.17223	2.37343	1.35765
1478	TcCLB.511035.10	0.744915	0.690325	-0.82362	-1.51395	0.410374	2.4368	1.34244	1.44859	-1.21415	-0.660526
1479	TcCLB.511037.20	-1.13012	-1.99293	-0.992592	1.00034	-2.01805	-0.495527	-0.884865	-0.501773	-1.00746	0.999661
1480	TcCLB.511041.40	0.230578	-0.860212	0.436036	1.29625	-0.974662	-1.026	4.33692	-1.1625	2.29339	0.771457
1481	TcCLB.511043.30	-0.707191	-1.21718	-0.717919	0.499262	-0.450704	-2.21875	-1.41404	-0.821571	-1.39292	2.00296
1482	TcCLB.511043.60	0.641787	2.94383	2.11264	-0.831191	2.36226	0.423324	1.55815	0.339693	0.473341	-1.20309
1483	TcCLB.511045.40	-0.282886	0.250497	-0.276103	-0.5266	-0.139777	-7.15425	-3.53499	3.99207	-3.62183	-1.89897
1484	TcCLB.511045.50	-0.385558	-0.422266	1.10502	1.52729	-0.929626	-1.0757	-2.59364	-2.36818	0.904961	0.654756
1485	TcCLB.511047.20	1.08517	4.54368	6.35025	1.80657	1.53442	0.65171	0.921512	0.220086	0.157474	0.553535
1486	TcCLB.511047.40	-0.812985	-1.90243	-0.757802	1.14463	-1.09212	-0.915649	-1.23003	-0.525644	-1.31961	0.873648
1487	TcCLB.511051.39	-0.6922	-1.1247	-0.722679	0.402018	-1.5614	-0.64045	-1.44467	-0.889128	-1.38374	2.48745
1488	TcCLB.511051.50	-0.683417	-1.1247	-0.722679	0.402018	-1.52749	-0.654667	-1.46324	-0.889128	-1.38374	2.48745
1489	TcCLB.511065.10	-0.307372	-1.15104	1.56999	2.72103	-0.199381	-5.01552	-3.25339	-0.86878	0.636946	0.367508
1490	TcCLB.511065.23	-0.190828	-0.587557	1.4301	2.01766	-1.4231	-0.702691	-5.24032	-1.70196	0.699252	0.495625
1491	TcCLB.511065.36	0.223523	-1.91528	-0.34442	1.57086	-1.1847	-0.844099	4.47381	-0.522116	-2.90343	0.636593
1492	TcCLB.511067.10	-0.470488	-1.31815	-0.365581	0.952567	0.511792	1.95392	-2.12545	-0.75864	-2.73537	1.04979
1493	TcCLB.511067.20	-1.05229	-3.91529	-0.727851	3.18744	-1.40714	-0.710663	-0.950307	-0.255409	-1.37391	0.313731
1494	TcCLB.511067.30	-0.40989	-2.98177	-0.838855	2.14292	0.475179	2.10447	-2.43968	-0.335371	-1.1921	0.466653
1495	TcCLB.511069.20	-0.588524	-1.5134	-0.592013	0.921382	2.95384	0.338542	-1.69917	-0.660766	-1.68915	1.08533
1496	TcCLB.511069.4	-0.47321	-3.09119	-0.917747	2.17344	-0.432946	-2.30976	-2.11322	-0.3235	-1.08963	0.460099
1497	TcCLB.511071.171	-0.947456	-1.36166	-0.448658	0.913007	-0.980074	-1.02033	-1.05546	-0.734395	-2.22887	1.09528
1498	TcCLB.511071.190	-0.364492	-1.09783	-1.57682	-0.47899	-0.674727	-1.48208	-2.74355	-0.910887	-0.634188	-2.08773
1499	TcCLB.511071.40	1.4543	-0.344739	-3.29512	-2.95038	2.14073	0.467131	0.687616	-2.90075	-0.303479	-0.33894
1500	TcCLB.511073.10	-0.997107	-5.08479	-1.77492	3.30987	-0.399296	-2.50441	-1.0029	-0.196665	-0.563405	0.302127
1501	TcCLB.511075.20	-0.445327	-1.50612	-1.08071	0.425417	-0.824297	-1.21315	-2.24554	-0.663956	-0.92532	2.35064
1502	TcCLB.511075.50	-0.241959	-1.29337	-0.62204	0.671332	0.458238	2.18227	-4.13293	-0.773172	-1.60761	1.48958
1503	TcCLB.511075.9	-0.771256	-5.16199	-1.80675	3.35523	-1.26456	-0.790791	-1.29659	-0.193724	-0.553479	0.298042
1504	TcCLB.511107.5	1.52684	0.649845	1.19275	0.542907	1.62405	0.615744	0.654949	1.53883	0.838397	1.84194
1505	TcCLB.511109.30	-0.430348	-0.325495	0.826117	1.15161	-0.895319	-1.11692	-2.3237	-3.07224	1.21048	0.868348
1506	TcCLB.511111.20	-0.307255	-1.20456	-0.676535	0.528029	-0.691631	-1.44586	-3.25463	-0.830176	-1.47812	1.89384
1507	TcCLB.511115.30	-0.598071	-0.967821	0.4281	1.39592	-1.80088	-0.555285	-1.67204	-1.03325	2.3359	0.716373
1508	TcCLB.511123.11	0.687424	3.89748	2.9456	-0.951882	0.077052	12.9783	1.45471	0.256576	0.33949	-1.05055
1509	TcCLB.511127.180	0.399803	0.635021	1.08534	0.45032	2.26447	0.441604	2.50123	1.57475	0.92137	2.22065
1510	TcCLB.511127.270	-0.296486	0.813411	1.67877	0.865358	0.416242	2.40245	-3.37284	1.22939	0.595674	1.15559
1511	TcCLB.511127.429	0.776436	0.503573	1.28835	0.784776	1.4225	0.70299	1.28794	1.98581	0.776187	1.27425
1512	TcCLB.511127.60	0.40653	1.17614	0.796478	-0.37966	2.32826	0.429506	2.45984	0.850241	1.25553	-2.63394
1513	TcCLB.511129.60	0.208723	-0.946396	-0.526886	0.41951	-2.11522	-0.472764	4.79105	-1.05664	-1.89794	2.38373
1514	TcCLB.511129.80	0.671928	1.88297	2.59498	0.712011	-1.20396	-0.830596	1.48825	0.531076	0.385359	1.40447
1515	TcCLB.511131.60	0.252441	0.789006	0.329092	-0.459914	0.630984	1.58483	3.96132	1.26742	3.03866	-2.17432
1516	TcCLB.511133.20	-0.651984	-1.98952	0.874198	2.86372	7.17441	0.139384	-1.53378	-0.502633	1.14391	0.349196
1517	TcCLB.511135.20	-0.850735	-3.09502	-0.61333	2.4817	-1.78545	-0.560084	-1.17545	-0.323099	-1.63044	0.40295
1518	TcCLB.511137.10	1.74459	1.14696	1.86568	0.718723	0.535688	1.86676	0.573202	0.871872	0.535998	1.39136
1519	TcCLB.511141.20	-0.165578	-0.404043	0.512317	0.916359	0.225904	4.42666	-6.03943	-2.47499	1.95192	1.09128
1520	TcCLB.511145.50	-0.819848	-1.3457	-0.771625	0.574078	-1.19477	-0.83698	-1.21974	-0.743106	-1.29597	1.74192
1521	TcCLB.511145.60	-0.530032	-1.68966	-0.738569	0.951086	-0.904546	-1.10553	-1.88668	-0.591837	-1.35397	1.05143
1522	TcCLB.511173.130	1.87536	3.71095	2.74762	-0.96333	1.0083	0.991764	0.533231	0.269473	0.363951	-1.03807
1523	TcCLB.511173.150	-0.940575	-0.47409	4.07694	4.55103	-0.13805	-7.24376	-1.06318	-2.10931	0.245282	0.21973
1524	TcCLB.511173.180	0.417664	4.57378	3.66653	-0.907248	-0.627253	-1.59425	2.39427	0.218638	0.272737	-1.10223
1525	TcCLB.511173.24	0.861158	4.12771	2.92094	-1.20677	4.37522	0.22856	1.16123	0.242265	0.342356	-0.828658
1526	TcCLB.511173.270	-1.84801	4.14571	1.93935	-2.20636	-0.657745	-1.52035	-0.541122	0.241213	0.515637	-0.453236
1527	TcCLB.511173.280	1.38273	3.2696	2.04124	-1.22836	-0.79287	-1.26124	0.723209	0.305848	0.489899	-0.814092
1528	TcCLB.511173.360	-1.39096	3.31918	2.45949	-0.859687	0.598361	1.67123	-0.718929	0.301279	0.406588	-1.16321
1529	TcCLB.511173.460	0.573785	4.79932	2.39406	-2.40527	-2.00051	-0.499873	1.74281	0.208363	0.417701	-0.415754
1530	TcCLB.511173.50	-2.96346	4.04657	3.12325	-0.923318	-0.36591	-2.73292	-0.337443	0.247123	0.320179	-1.08305
1531	TcCLB.511173.80	1.8269	2.2924	3.26774	0.975338	0.281892	3.54746	0.547374	0.436224	0.306022	1.02529
1532	TcCLB.511175.40	-0.834102	3.07412	2.20568	-0.868438	-0.367678	-2.71977	-1.19889	0.325297	0.453375	-1.15149
1533	TcCLB.511179.100	-1.00315	-1.87493	-1.0929	0.782035	-0.779036	-1.28364	-0.996864	-0.533353	-0.914999	1.27872
1534	TcCLB.511179.150	-1.09716	-0.728968	1.05119	1.78016	-0.426488	-2.34473	-0.911441	-1.3718	0.951304	0.561748
1535	TcCLB.511181.110	-0.368424	0.679171	0.254743	-0.424428	2.85045	0.350821	-2.71427	1.47238	3.92553	-2.35611
1536	TcCLB.511181.130	-1.35698	-0.35343	-0.996111	-0.642682	-0.979926	-1.02049	-0.736931	-2.82942	-1.0039	-1.55598
1537	TcCLB.511181.150	-2.14907	-0.942549	-1.47598	-0.533426	-1.00512	-0.994903	-0.465317	-1.06095	-0.677518	-1.87467
1538	TcCLB.511181.20	-1.62647	-0.972003	-0.589237	0.382767	-0.925216	-1.08083	-0.614827	-1.0288	-1.69711	2.61256
1539	TcCLB.511181.50	-2.31516	-1.27301	0.888456	2.16146	-0.976294	-1.02428	-0.431936	-0.785543	1.12555	0.46265
1540	TcCLB.511181.70	-1.55407	0.369598	-0.649184	-1.01878	1.92338	0.519918	-0.643472	2.70564	-1.54039	-0.981564
1541	TcCLB.511181.90	-1.0369	-1.32372	-0.646842	0.676882	0.0417329	23.9619	-0.96441	-0.755445	-1.54597	1.47736
1542	TcCLB.511201.19	-0.385703	0.301419	-0.536584	-0.838003	-0.55423	-1.8043	-2.59267	3.31764	-1.86364	-1.19331
1543	TcCLB.511201.49	-0.884086	-2.17713	-0.403417	1.77372	-3.27582	-0.305267	-1.13111	-0.459319	-2.47882	0.563788
1544	TcCLB.511211.10	-0.470655	0.287999	1.08336	0.795359	1.06982	0.934733	-2.1247	3.47223	0.923055	1.25729
1545	TcCLB.511211.104	-1.21012	-0.304976	-0.903547	-0.598571	-0.960365	-1.04127	-0.826361	-3.27894	-1.10675	-1.67065
1546	TcCLB.511211.120	-1.23069	-2.31818	-1.11843	1.19975	-1.28439	-0.778581	-0.812553	-0.431372	-0.894111	0.833505
1547	TcCLB.511211.140	-0.28053	0.549621	-0.529851	-1.07947	0.316861	3.15595	-3.56468	1.81944	-1.88732	-0.926379
1548	TcCLB.511211.160	0.498696	-1.28256	-0.459768	0.822792	-0.745713	-1.341	2.00523	-0.77969	-2.17501	1.21537
1549	TcCLB.511211.190	0.322326	2.56143	1.24608	-1.31535	0.465229	2.14948	3.10245	0.390407	0.802515	-0.760255
1550	TcCLB.511211.200	-0.773895	-1.31205	-0.776259	0.535789	-0.320186	-3.12318	-1.29216	-0.762167	-1.28823	1.86641
1551	TcCLB.511211.70	-0.824252	-1.20163	-0.731978	0.469651	-1.99958	-0.500104	-1.21322	-0.832203	-1.36616	2.12924
1552	TcCLB.511213.15	1.4119	4.25312	3.20042	-1.0527	-1.66487	-0.600646	0.708265	0.235122	0.312459	-0.949937
1553	TcCLB.511217.145	-0.809164	-0.391846	-1.02025	-0.628405	-0.726144	-1.37714	-1.23584	-2.55203	-0.980151	-1.59133
1554	TcCLB.511217.170	0.665466	1.16259	1.79969	0.637106	1.25569	0.796375	1.50271	0.86015	0.55565	1.5696
1555	TcCLB.511217.180	-0.558472	-0.333157	-0.791616	-0.458459	0.591703	1.69004	-1.7906	-3.00158	-1.26324	-2.18122
1556	TcCLB.511217.200	-0.901922	-1.38612	-0.642876	0.743249	-0.622101	-1.60745	-1.10874	-0.721436	-1.55551	1.34544
1557	TcCLB.511217.30	0.544429	1.17324	0.488043	-0.685202	1.50486	0.664513	1.83679	0.852337	2.049	-1.45942
1558	TcCLB.511217.60	-0.702527	-0.498831	-0.856332	-0.357501	-1.4057	-0.711391	-1.42343	-2.00469	-1.16777	-2.7972
1559	TcCLB.511303.100	0.504821	-0.220394	-0.644923	-0.424528	-1.17744	-0.849303	1.9809	-4.53732	-1.55057	-2.35555
1560	TcCLB.511303.110	-0.233994	-0.679145	-1.18259	-0.503449	-0.555689	-1.79957	-4.27361	-1.47244	-0.845598	-1.9863
1561	TcCLB.511303.20	0.216468	0.222782	-0.822121	-1.0449	-0.181153	-5.52021	4.61963	4.48868	-1.21637	-0.957026
1562	TcCLB.511303.34	-0.67313	-2.86125	-0.663781	2.19747	-1.78763	-0.559401	-1.4856	-0.349497	-1.50652	0.455068
1563	TcCLB.511303.40	0.692746	1.14445	0.721946	-0.422503	2.41861	0.413461	1.44353	0.873783	1.38515	-2.36685
1564	TcCLB.511303.64	-1.04023	-1.80592	-0.621486	1.18444	-2.25341	-0.443773	-0.96133	-0.553733	-1.60905	0.844282
1565	TcCLB.511309.30	-0.649716	-0.240939	-0.988393	-0.747454	-1.94358	-0.514514	-1.53913	-4.15043	-1.01174	-1.33787
1566	TcCLB.511311.20	1.90272	3.47347	2.50807	-0.965401	3.08475	0.324176	0.525564	0.287897	0.398714	-1.03584
1567	TcCLB.511311.30	1.53456	3.53589	1.94399	-1.59191	-0.380585	-2.62753	0.651652	0.282814	0.514407	-0.628178
1568	TcCLB.511315.30	-0.309002	0.292276	0.889913	0.597637	-0.481705	-2.07596	-3.23623	3.42142	1.1237	1.67326
1569	TcCLB.511329.10	0.365463	-1.25304	1.01714	2.27018	-0.357847	-2.79449	2.73625	-0.798059	0.983145	0.440493
1570	TcCLB.511347.11	1.39652	4.19684	3.03926	-1.15758	3.35846	0.297755	0.716064	0.238274	0.329028	-0.86387
1571	TcCLB.511349.100	0.345807	4.02853	1.42363	-2.6049	1.16899	0.855438	2.89178	0.24823	0.702428	-0.383892
1572	TcCLB.511351.30	0.251671	0.490518	1.62826	1.13775	0.585976	1.70656	3.97343	2.03866	0.614151	0.878931
1573	TcCLB.511353.34	-1.05418	-1.15164	-0.54535	0.606289	-2.18777	-0.457086	-0.948603	-0.868328	-1.83369	1.64938
1574	TcCLB.511355.14	-0.93228	-0.763319	-0.369397	0.393922	-0.761869	-1.31256	-1.07264	-1.31007	-2.70711	2.53857
1575	TcCLB.511355.24	-1.16725	-2.15477	-0.720731	1.43403	-2.1624	-0.46245	-0.856716	-0.464088	-1.38748	0.697333
1576	TcCLB.511355.30	-0.853981	-0.343632	-0.630404	-0.286772	-1.8473	-0.541332	-1.17099	-2.91009	-1.58628	-3.48709
1577	TcCLB.511361.70	0.291457	0.493742	-0.26741	-0.761152	0.440223	2.27158	3.43104	2.02535	-3.73958	-1.3138
1578	TcCLB.511393.30	-0.798696	-1.54067	-0.930583	0.610091	0.685455	1.45889	-1.25204	-0.649067	-1.0746	1.6391
1579	TcCLB.511395.120	0.751626	0.835958	1.70898	0.873026	-0.579194	-1.72654	1.33045	1.19623	0.585143	1.14544
1580	TcCLB.511395.14	-0.748636	-1.54547	-0.547151	0.998317	-0.702959	-1.42256	-1.33576	-0.647053	-1.82765	1.00169
1581	TcCLB.511395.30	1.29554	-0.239208	0.485459	0.724667	0.228813	4.37039	0.771876	-4.18046	2.05991	1.37994
1582	TcCLB.511395.80	-0.192749	-0.863232	-0.427795	0.435438	-0.0432825	-23.104	-5.18809	-1.15844	-2.33757	2.29654
1583	TcCLB.511401.120	1.24113	2.84144	3.32556	0.484116	0.0607601	16.4582	0.805715	0.351934	0.300701	2.06562
1584	TcCLB.511401.30	1.47565	2.29803	2.91039	0.612356	-0.0268721	-37.2134	0.677667	0.435155	0.343597	1.63304
1585	TcCLB.511409.30	-1.09105	0.282277	-0.288478	-0.570755	1.80328	0.554544	-0.916552	3.54262	-3.46647	-1.75207
1586	TcCLB.511409.40	-0.821187	0.666512	1.19538	0.52887	1.13093	0.884231	-1.21775	1.50035	0.836553	1.89083
1587	TcCLB.511409.50	-0.974032	0.214142	1.26228	1.04814	1.35715	0.736838	-1.02666	4.6698	0.792217	0.954072
1588	TcCLB.511411.8	-0.881281	0.92928	0.490792	-0.438488	0.601859	1.66152	-1.13471	1.0761	2.03752	-2.28057
1589	TcCLB.511413.19	1.60202	2.39919	0.9819	-1.41729	-0.955563	-1.0465	0.624214	0.416807	1.01843	-0.705572
1590	TcCLB.511417.129	0.751152	0.600398	-0.752544	-1.35294	-0.842155	-1.18743	1.33129	1.66556	-1.32883	-0.73913
1591	TcCLB.511417.50	0.531352	1.39117	0.678083	-0.713088	0.00842815	118.65	1.88199	0.718819	1.47475	-1.40235
1592	TcCLB.511417.60	0.372086	0.249828	-0.520177	-0.770006	-0.158462	-6.31065	2.68755	4.00275	-1.92242	-1.29869
1593	TcCLB.511417.70	-0.478866	-2.03389	-0.812683	1.2212	-2.5395	-0.393779	-2.08827	-0.49167	-1.23049	0.818865
1594	TcCLB.511419.4	0.357747	0.569344	-0.483919	-1.05326	-0.861216	-1.16115	2.79527	1.75641	-2.06646	-0.94943
1595	TcCLB.511419.40	0.284521	-0.390561	1.85238	2.24294	-1.38926	-0.719807	3.51467	-2.56042	0.539847	0.445844
1596	TcCLB.511421.120	0.531284	1.1389	0.611571	-0.527328	1.15911	0.86273	1.88223	0.878041	1.63513	-1.89635
1597	TcCLB.511421.160	0.489808	0.804407	-0.541552	-1.34596	0.0529952	18.8696	2.04162	1.24315	-1.84655	-0.742965
1598	TcCLB.511421.170	-0.229962	-0.4243	-1.80381	-1.37952	-1.0843	-0.922254	-4.34855	-2.35682	-0.554381	-0.724892
1599	TcCLB.511423.140	0.624544	0.44848	-0.374856	-0.823336	4.58223	0.218235	1.60117	2.22975	-2.66769	-1.21457
1600	TcCLB.511423.149	0.64697	0.452947	-0.528051	-0.980998	-0.578849	-1.72757	1.54567	2.20776	-1.89376	-1.01937
1601	TcCLB.511423.90	0.463964	0.453139	-0.492397	-0.945536	-0.557029	-1.79524	2.15534	2.20683	-2.03088	-1.0576
1602	TcCLB.511429.20	0.5842	0.370217	-0.631494	-1.00171	-0.421659	-2.37158	1.71174	2.70112	-1.58355	-0.998292
1603	TcCLB.511431.10	2.96354	3.64687	2.00928	-1.63759	4.44927	0.224756	0.337434	0.274208	0.49769	-0.610655
1604	TcCLB.511431.20	0.799704	1.12068	0.740872	-0.379811	2.37754	0.420602	1.25046	0.892313	1.34976	-2.63289
1605	TcCLB.511435.40	0.709481	0.824592	0.384201	-0.440391	1.43948	0.694696	1.40948	1.21272	2.6028	-2.27071
1606	TcCLB.511437.10	1.78419	2.29261	0.88967	-1.40294	1.25931	0.794088	0.560478	0.436184	1.12401	-0.712788
1607	TcCLB.511437.20	1.43095	3.70384	1.13557	-2.56827	0.956373	1.04562	0.698835	0.26999	0.880617	-0.389367
1608	TcCLB.511439.10	1.24572	5.79702	1.24429	-4.55273	0.908132	1.10116	0.802751	0.172502	0.803673	-0.219648
1609	TcCLB.511439.20	0.85213	1.44091	2.61964	1.17873	0.609097	1.64177	1.17353	0.694004	0.381732	0.848374
1610	TcCLB.511439.40	-0.193811	-2.23928	-0.548434	1.69085	-3.2967	-0.303334	-5.15967	-0.446572	-1.82337	0.591419
1611	TcCLB.511445.110	-0.40183	-0.282229	0.772422	1.05465	0.440348	2.27093	-2.48862	-3.54322	1.29463	0.948181
1612	TcCLB.511445.120	-0.49939	0.558465	-0.612122	-1.17059	-0.836383	-1.19562	-2.00244	1.79062	-1.63366	-0.854272
1613	TcCLB.511445.140	-0.384956	-0.199016	-0.600234	-0.401218	-0.633549	-1.57841	-2.5977	-5.02473	-1.66602	-2.49241
1614	TcCLB.511445.70	-0.245481	0.326973	-0.321301	-0.648274	0.0790554	12.6494	-4.07364	3.05836	-3.11234	-1.54256
1615	TcCLB.511445.80	0.276941	0.203576	-0.515108	-0.718685	-0.241026	-4.14894	3.61088	4.91216	-1.94134	-1.39143
1616	TcCLB.511467.4	0.619206	-11.7061	-3.55549	8.15064	0.0689347	14.5065	1.61497	-0.0854253	-0.281255	0.12269
1617	TcCLB.511469.100	-0.635015	-0.810778	0.496877	1.30765	-0.0590912	-16.923	-1.57477	-1.23338	2.01257	0.764728
1618	TcCLB.511525.29	-0.661244	0.361841	-0.489198	-0.851038	-0.593485	-1.68496	-1.5123	2.76365	-2.04416	-1.17504
1619	TcCLB.511527.34	-0.793808	-2.35622	-0.470249	1.88597	-0.993328	-1.00672	-1.25975	-0.424409	-2.12653	0.530231
1620	TcCLB.511529.130	-0.802547	-0.492286	-1.06214	-0.569853	-1.10858	-0.902058	-1.24603	-2.03134	-0.941496	-1.75484
1621	TcCLB.511529.200	0.82021	-0.289317	-0.91231	-0.622993	0.83721	1.19444	1.2192	-3.45641	-1.09612	-1.60515
1622	TcCLB.511529.50	-1.48243	-2.00035	-0.784512	1.21583	-1.61637	-0.618669	-0.674566	-0.499913	-1.27468	0.82248
1623	TcCLB.511529.59	0.7953	0.784903	-0.32889	-1.11379	1.40694	0.710762	1.25739	1.27404	-3.04054	-0.897834
1624	TcCLB.511529.68	-0.70611	-1.62694	-0.662161	0.964774	-2.06737	-0.483706	-1.41621	-0.614653	-1.51021	1.03651
1625	TcCLB.511529.90	-0.329163	0.3753	0.961864	0.586565	-0.0620949	-16.1044	-3.03801	2.66454	1.03965	1.70484
1626	TcCLB.511531.40	-0.57147	-1.71995	-0.82663	0.89332	-0.478053	-2.09182	-1.74987	-0.581412	-1.20973	1.11942
1627	TcCLB.511531.59	0.223935	0.698083	1.09497	0.396891	0.630189	1.58683	4.46559	1.4325	0.913264	2.51959
1628	TcCLB.511537.30	1.10105	1.25309	-0.581188	-1.83428	1.36666	0.731713	0.908225	0.798029	-1.72061	-0.545174
1629	TcCLB.511537.69	-0.722062	-0.786141	0.786726	1.57287	1.91378	0.522527	-1.38492	-1.27204	1.27109	0.635781
1630	TcCLB.511539.9	-0.695602	-0.883658	0.661189	1.54485	-0.228674	-4.37304	-1.4376	-1.13166	1.51243	0.647313
1631	TcCLB.511545.170	-0.603954	-0.814076	-1.75201	-0.93793	8.30174	0.120457	-1.65575	-1.22839	-0.570774	-1.06618
1632	TcCLB.511545.180	-0.305055	-0.810376	-0.377621	0.432755	-0.303988	-3.28961	-3.2781	-1.234	-2.64816	2.31078
1633	TcCLB.511545.20	-0.736868	-0.967999	-0.625696	0.342303	0.5019	1.99243	-1.35709	-1.03306	-1.59822	2.92139
1634	TcCLB.511553.100	0.581511	3.31766	2.34473	-0.972925	0.738966	1.35324	1.71966	0.301418	0.426488	-1.02783
1635	TcCLB.511555.10	0.404021	-0.989858	2.40426	3.39412	-0.810265	-1.23416	2.47512	-1.01025	0.415928	0.294627
1636	TcCLB.511555.110	-0.541066	0.703141	1.14807	0.444934	1.72473	0.579802	-1.8482	1.42219	0.871023	2.24752
1637	TcCLB.511555.20	0.286392	0.363817	-1.55533	-1.91914	2.95766	0.338105	3.49172	2.74863	-0.642952	-0.521065
1638	TcCLB.511555.30	-0.25743	0.288341	0.88987	0.601529	0.320887	3.11636	-3.88456	3.46811	1.12376	1.66243
1639	TcCLB.511557.20	-0.387351	0.542439	1.36001	0.817576	0.142489	7.01806	-2.58164	1.84353	0.735286	1.22313
1640	TcCLB.511559.50	-0.896736	-0.522095	0.962911	1.48501	-0.246307	-4.05997	-1.11516	-1.91536	1.03852	0.673398
1641	TcCLB.511573.10	-1.30406	0.206102	1.75938	1.55327	-0.50841	-1.96692	-0.766838	4.85196	0.568384	0.643802
1642	TcCLB.511573.30	-1.1706	-0.30126	1.3217	1.62296	0.0692453	14.4414	-0.854259	-3.3194	0.756601	0.616158
1643	TcCLB.511573.40	-1.24253	-0.265967	0.695492	0.961459	-0.026905	-37.1678	-0.804808	-3.75987	1.43783	1.04009
1644	TcCLB.511575.10	-1.55746	0.473041	1.7851	1.31206	4.83718	0.206732	-0.642072	2.11398	0.560193	0.762162
1645	TcCLB.511575.50	-0.232496	0.480328	-0.793421	-1.27375	5.121	0.195274	-4.30115	2.08191	-1.26036	-0.785084
1646	TcCLB.511575.60	-1.17163	-0.893848	0.506575	1.40042	-0.695256	-1.43832	-0.853514	-1.11876	1.97404	0.71407
1647	TcCLB.511577.144	-0.865987	-1.46788	-0.844006	0.623877	-1.6316	-0.612897	-1.15475	-0.681253	-1.18483	1.60288
1648	TcCLB.511577.180	0.348627	0.244449	0.892017	0.647568	-0.338004	-2.95854	2.8684	4.09083	1.12105	1.54424
1649	TcCLB.511585.80	-0.395679	-0.545809	-0.811287	-0.265478	-0.875671	-1.14198	-2.5273	-1.83214	-1.23261	-3.76679
1650	TcCLB.511589.10	-0.539087	-0.965571	-0.556057	0.409515	-1.18454	-0.84421	-1.85499	-1.03566	-1.79838	2.44191
1651	TcCLB.511589.190	-0.41078	-0.41336	-0.842976	-0.429616	-0.40479	-2.47042	-2.43439	-2.4192	-1.18627	-2.32766
1652	TcCLB.511589.200	-1.45961	-2.45136	-1.00132	1.45003	-3.03642	-0.329335	-0.685116	-0.407938	-0.998679	0.689639
1653	TcCLB.511589.40	-0.330061	0.268352	1.34027	1.07192	-0.442628	-2.25923	-3.02974	3.72646	0.746116	0.932904
1654	TcCLB.511589.74	-0.835978	-0.361833	0.289955	0.651788	-1.44172	-0.693614	-1.1962	-2.7637	3.44881	1.53424
1655	TcCLB.511597.10	1.47721	1.58858	4.64598	3.05741	-0.0652337	-15.3295	0.676952	0.629494	0.21524	0.327075
1656	TcCLB.511597.50	1.07276	-1.23311	1.60164	2.83476	1.97716	0.505775	0.932179	-0.810955	0.624359	0.352764
1657	TcCLB.511599.80	1.26997	2.62583	3.43291	0.807079	3.11507	0.32102	0.787423	0.380832	0.291298	1.23904
1658	TcCLB.511603.100	1.28284	4.68572	2.96227	-1.72344	0.522408	1.91421	0.779519	0.213415	0.337578	-0.580235
1659	TcCLB.511603.160	0.438397	3.53927	2.29311	-1.24615	-0.215385	-4.64285	2.28104	0.282544	0.436088	-0.802469
1660	TcCLB.511603.200	1.42518	4.28332	1.86188	-2.42144	-2.65475	-0.376683	0.701668	0.233464	0.537091	-0.412977
1661	TcCLB.511603.250	0.693587	0.963263	1.98164	1.01838	0.107893	9.26846	1.44178	1.03814	0.504631	0.98195
1662	TcCLB.511603.260	1.37889	2.5981	1.68867	-0.909431	-0.711536	-1.40541	0.725218	0.384896	0.592181	-1.09959
1663	TcCLB.511603.70	2.23426	2.88217	1.62589	-1.25628	-1.61105	-0.620715	0.447575	0.346961	0.615048	-0.796002
1664	TcCLB.511603.90	1.6047	3.91987	2.58992	-1.32996	1.01249	0.987666	0.62317	0.25511	0.386113	-0.751904
1665	TcCLB.511605.90	1.02374	3.58583	2.7427	-0.843128	0.085648	11.6757	0.976809	0.278876	0.364604	-1.18606
1666	TcCLB.511607.110	2.12252	-0.652003	5.01777	5.66978	1.05683	0.946225	0.471138	-1.53374	0.199292	0.176374
1667	TcCLB.511607.40	0.696556	5.32157	3.32795	-1.99362	0.74259	1.34664	1.43563	0.187915	0.300485	-0.501601
1668	TcCLB.511613.189	0.294329	2.39224	0.768139	-1.6241	-1.08733	-0.919685	3.39756	0.418018	1.30185	-0.615725
1669	TcCLB.511621.180	-0.485314	-0.950466	-0.44826	0.502206	-1.79226	-0.557954	-2.06052	-1.05212	-2.23085	1.99122
1670	TcCLB.511621.30	0.232872	-0.311671	-1.01777	-0.706099	-1.45513	-0.687222	4.29421	-3.20851	-0.98254	-1.41623
1671	TcCLB.511621.50	-0.330516	-1.38444	-0.406859	0.977576	0.251776	3.97178	-3.02557	-0.722316	-2.45785	1.02294
1672	TcCLB.511621.60	1.14222	-2.17747	-1.07167	1.1058	1.48471	0.673534	0.875491	-0.459248	-0.933121	0.90432
1673	TcCLB.511625.100	0.88014	1.59508	3.61767	2.02259	-0.362792	-2.7564	1.13618	0.626929	0.276421	0.494416
1674	TcCLB.511625.50	-0.367372	-1.65094	-0.990745	0.660192	-1.39122	-0.718793	-2.72204	-0.605717	-1.00934	1.51471
1675	TcCLB.511625.90	0.692851	4.20111	2.84557	-1.35553	0.536229	1.86488	1.44331	0.238032	0.351423	-0.737717
1676	TcCLB.511627.130	-0.450656	-0.469376	1.48078	1.95015	-0.627403	-1.59387	-2.21899	-2.13049	0.675322	0.51278
1677	TcCLB.511675.3	0.794995	3.57182	4.27608	0.704258	2.71012	0.368987	1.25787	0.279969	0.233859	1.41993
1678	TcCLB.511679.10	-1.55902	-1.56032	1.56698	3.1273	1.7143	0.58333	-0.641427	-0.640895	0.63817	0.319765
1679	TcCLB.511681.20	-0.419829	4.15583	3.03655	-1.11928	1.99957	0.500106	-2.38192	0.240626	0.329321	-0.893432
1680	TcCLB.511683.10	-1.26109	0.373789	-0.645933	-1.01972	-0.617652	-1.61903	-0.792964	2.6753	-1.54815	-0.98066
1681	TcCLB.511685.10	-1.92991	-0.891532	1.48755	2.37908	-0.380686	-2.62684	-0.518158	-1.12166	0.672245	0.42033
1682	TcCLB.511685.20	-1.75941	1.50497	2.13098	0.626011	-3.3254	-0.300715	-0.568372	0.664467	0.469268	1.59742
1683	TcCLB.511685.30	-0.62765	-1.62477	1.80131	3.42608	-3.46917	-0.288253	-1.59324	-0.61547	0.555152	0.291879
1684	TcCLB.511687.10	-2.83937	-3.03659	-0.812339	2.22425	-0.351633	-2.84387	-0.352191	-0.329317	-1.23101	0.449589
1685	TcCLB.511689.10	-0.795065	1.04017	1.55917	0.519005	-1.14022	-0.877022	-1.25776	0.961384	0.641366	1.92677
1686	TcCLB.511691.30	-0.421332	0.414005	-0.876397	-1.2904	-1.47859	-0.676322	-2.37343	2.41543	-1.14104	-0.774952
1687	TcCLB.511693.10	-0.45385	-0.883773	-0.488296	0.395476	-0.120637	-8.28931	-2.20337	-1.13151	-2.04794	2.5286
1688	TcCLB.511693.100	-0.276442	0.395006	-0.297127	-0.692133	-0.0139708	-71.578	-3.6174	2.5316	-3.36556	-1.44481
1689	TcCLB.511693.130	2.00386	1.23012	0.716873	-0.513244	0.257238	3.88745	0.499038	0.812931	1.39495	-1.94839
1690	TcCLB.511693.70	-0.65246	0.339583	1.44982	1.11023	-1.14568	-0.872846	-1.53266	2.94479	0.689742	0.900711
1691	TcCLB.511701.19	0.534664	3.75084	1.71003	-2.04081	0.579748	1.72489	1.87033	0.266607	0.584786	-0.49
1692	TcCLB.511703.10	0.680625	2.87639	1.64975	-1.22664	3.09569	0.32303	1.46924	0.347658	0.606151	-0.815235
1693	TcCLB.511709.19	0.972927	0.936018	0.398774	-0.537244	9.3579	0.106862	1.02783	1.06836	2.50769	-1.86135
1694	TcCLB.511711.100	-0.241868	-0.386664	0.582674	0.969338	-0.398779	-2.50765	-4.13449	-2.58622	1.71623	1.03163
1695	TcCLB.511711.20	-0.513795	0.227771	-0.357511	-0.585282	4.34487	0.230157	-1.9463	4.39037	-2.79712	-1.70858
1696	TcCLB.511713.9	-0.229864	-1.45907	-0.784013	0.675058	-1.31201	-0.762191	-4.35039	-0.685368	-1.27549	1.48136
1697	TcCLB.511715.100	-0.305511	-0.680115	-1.2714	-0.59128	0.179681	5.56543	-3.2732	-1.47034	-0.786538	-1.69125
1698	TcCLB.511729.40	-0.898517	-3.51741	-0.744006	2.7734	-1.69137	-0.591238	-1.11295	-0.2843	-1.34408	0.360568
1699	TcCLB.511729.60	-0.5562	-1.7354	-0.520194	1.21521	-0.516843	-1.93482	-1.79791	-0.576236	-1.92236	0.822906
1700	TcCLB.511729.9	-0.337651	0.38297	1.13439	0.751418	-0.824736	-1.21251	-2.96164	2.61117	0.881533	1.33082
1701	TcCLB.511733.10	-0.571642	-1.54726	-0.66059	0.886671	-2.3128	-0.432376	-1.74935	-0.646303	-1.5138	1.12781
1702	TcCLB.511733.100	-0.964365	-0.403195	0.966931	1.37013	-1.3764	-0.726535	-1.03695	-2.48019	1.0342	0.72986
1703	TcCLB.511733.80	-0.473459	-0.268221	-1.60328	-1.33506	0.269187	3.71489	-2.11211	-3.72826	-0.623722	-0.749032
1704	TcCLB.511733.90	-0.4525	0.355069	1.30285	0.947779	-0.0349233	-28.6342	-2.20994	2.81636	0.767549	1.0551
1705	TcCLB.511735.10	-0.647714	-1.4854	-0.422223	1.06318	-1.1721	-0.853169	-1.54389	-0.673217	-2.36841	0.940573
1706	TcCLB.511735.20	-0.589741	-0.288838	-0.839586	-0.550748	-1.22555	-0.815959	-1.69566	-3.46215	-1.19106	-1.81571
1707	TcCLB.511735.70	0.2458	1.44804	-0.54002	-1.98806	-0.729143	-1.37147	4.06834	0.69059	-1.85178	-0.503004
1708	TcCLB.511737.6	0.777728	1.1539	-1.49606	-2.64996	-1.62033	-0.61716	1.2858	0.866623	-0.668423	-0.377364
1709	TcCLB.511739.30	-0.835523	-0.395097	0.852841	1.24794	-1.46713	-0.681604	-1.19685	-2.53102	1.17255	0.801322
1710	TcCLB.511741.30	-0.218162	-0.327	-0.664815	-0.337815	-0.36598	-2.73239	-4.58375	-3.0581	-1.50418	-2.9602
1711	TcCLB.511743.10	0.271057	-0.491969	1.32422	1.81619	-0.532214	-1.87894	3.68926	-2.03265	0.755164	0.550605
1712	TcCLB.511745.10	-0.67678	-2.73847	-1.48359	1.25488	-1.22511	-0.816254	-1.47758	-0.365167	-0.674041	0.796887
1713	TcCLB.511745.20	-0.509209	0.264611	-0.216857	-0.481467	-0.404444	-2.47253	-1.96383	3.77913	-4.61134	-2.07698
1714	TcCLB.511745.40	-0.662636	-0.190537	-0.626201	-0.435664	-0.499208	-2.00317	-1.50912	-5.24831	-1.59693	-2.29535
1715	TcCLB.511751.150	-0.58188	0.524352	1.42765	0.903294	-0.393844	-2.53908	-1.71857	1.90712	0.700454	1.10706
1716	TcCLB.511751.205	0.319504	-0.291925	0.730422	1.02235	-0.375067	-2.66619	3.12985	-3.42554	1.36907	0.978141
1717	TcCLB.511753.130	-0.442494	0.686749	-0.714864	-1.40161	-0.588602	-1.69894	-2.25992	1.45614	-1.39887	-0.713464
1718	TcCLB.511753.40	-0.70485	-1.08205	0.55091	1.63296	-0.972965	-1.02779	-1.41874	-0.924176	1.81518	0.612387
1719	TcCLB.511785.5	1.49587	4.33015	3.4825	-0.847649	2.23957	0.446515	0.668508	0.230939	0.28715	-1.17973
1720	TcCLB.511787.10	0.391583	4.59456	2.93575	-1.65881	-0.561176	-1.78197	2.55374	0.217649	0.340629	-0.602841
1721	TcCLB.511791.10	1.04904	9.53482	3.04936	-6.48546	1.73056	0.577848	0.953256	0.104879	0.327937	-0.154191
1722	TcCLB.511797.110	1.64329	1.19298	2.29676	1.10378	1.61902	0.617659	0.608536	0.838235	0.435396	0.905978
1723	TcCLB.511797.200	0.567548	0.88089	1.8694	0.988512	0.567486	1.76216	1.76196	1.13522	0.53493	1.01162
1724	TcCLB.511803.40	-0.635181	-1.65495	-0.665192	0.989755	-0.647969	-1.54328	-1.57435	-0.604249	-1.50333	1.01035
1725	TcCLB.511805.15	-0.510459	-1.01137	-0.681367	0.330004	-0.273369	-3.65805	-1.95902	-0.988756	-1.46764	3.03026
1726	TcCLB.511867.100	-0.449336	-0.347856	-0.971471	-0.623615	-0.977531	-1.02299	-2.22551	-2.87475	-1.02937	-1.60355
1727	TcCLB.511867.140	-1.21324	-2.2784	-1.11197	1.16643	-0.204181	-4.89761	-0.824241	-0.438904	-0.899304	0.857316
1728	TcCLB.511867.20	-0.693253	-1.49093	-0.995972	0.494953	5.20422	0.192152	-1.44247	-0.670725	-1.00404	2.02039
1729	TcCLB.511871.110	-0.226241	-0.18784	0.534497	0.722337	0.517744	1.93146	-4.42006	-5.32368	1.87092	1.3844
1730	TcCLB.511871.120	0.5832	2.72819	4.10311	1.37491	0.287857	3.47394	1.71468	0.366543	0.243718	0.72732
1731	TcCLB.511871.30	-0.332909	-1.79037	-0.693232	1.09714	-1.30741	-0.764872	-3.00382	-0.558543	-1.44252	0.911462
1732	TcCLB.511877.10	1.44121	4.32404	4.98267	0.658627	1.62003	0.617271	0.693861	0.231265	0.200696	1.51831
1733	TcCLB.511877.20	1.09566	1.76952	2.78729	1.01777	1.46603	0.682113	0.912694	0.565126	0.358771	0.982538
1734	TcCLB.511911.10	0.726315	3.43683	2.49749	-0.939336	0.418543	2.38924	1.37681	0.290966	0.400402	-1.06458
1735	TcCLB.511911.130	-0.33341	-0.491194	0.82543	1.31662	-0.528332	-1.89275	-2.99931	-2.03586	1.21149	0.759518
1736	TcCLB.511911.60	1.23811	4.19429	2.54059	-1.6537	2.30808	0.43326	0.807685	0.238419	0.393609	-0.604703
1737	TcCLB.511911.98	0.506094	0.24574	-0.354357	-0.600098	-0.0501516	-19.9395	1.97592	4.06934	-2.82201	-1.6664
