# Supplementary material for: RNA-Seq reveals that overexpression of TcUBP1 switches the gene expression pattern toward that of the infective form of Trypanosoma cruzi
Source: J Biol Chem. 2023 Mar 17;299(5):104623. doi: 10.1016/j.jbc.2023.104623 (PMC10141520; doi:10.1016/j.jbc.2023.104623)
Supplement: Supplemental files S1–S7 [file mmc2.zip › Supp. File 6.xlsx]

## Sheet: Sheet1
GeneID	Protein length	Product
TcCLB.507093.220	224	RNA-binding protein UBP1, putative
TcCLB.507093.229	166	U-rich RNA-binding protein UBP-2
TcCLB.507093.250	198	RNA-binding protein, putative
TcCLB.508901.20	489	RNA-binding protein 4, putative
TcCLB.511481.55	124	RNA-binding protein, putative
TcCLB.508153.680	250	RNA-binding protein 6, putative
TcCLB.506565.4	118	RNA-binding protein, putative
TcCLB.504165.20	171	hypothetical protein, conserved
TcCLB.511127.10	240	RNA-binding protein 9A (De Gaudenzi et al. 2005)
TcCLB.509461.100	269	RNA-binding protein, putative (fragment)
TcCLB.506649.80	325	Double RNA binding domain protein 3
TcCLB.511727.160	490	polypyrimidine tract-binding protein, putative
TcCLB.509317.60	419	RNA-binding protein, putative
TcCLB.506885.70	570	polyadenylate-binding protein 1, putative
TcCLB.508989.30	417	RNA-binding protein, putative
TcCLB.511277.200	383	RNA-binding protein, putative
TcCLB.507611.300	183	RNA-binding protein 14
TcCLB.509715.23	117	RNA-binding protein, putative
TcCLB.506831.30	152	hypothetical protein, conserved
TcCLB.508213.40	240	hypothetical protein, conserved
TcCLB.507515.40	158	hypothetical protein, conserved
TcCLB.508213.20	156	RNA binding protein 19
TcCLB.506797.120	185	hypothetical protein, conserved
TcCLB.504045.114	185	hypothetical protein, conserved
TcCLB.511181.70	317	hypothetical protein, conserved
TcCLB.508299.89	238	hypothetical protein, conserved
TcCLB.424123.40	242	RNA-binding protein, putative
TcCLB.508837.140	274	u1 small nuclear ribonucleoprotein 70 kDa
TcCLB.508879.80	257	hypothetical protein, conserved
TcCLB.506795.10	340	RNA-binding protein, putative
TcCLB.507993.320	348	RNA-binding protein 27, putative
TcCLB.511871.110	371	hypothetical protein, conserved
TcCLB.507993.140	424	RNA-binding protein 29, putative
TcCLB.505229.20	561	conserved protein, unknown function
TcCLB.505007.10	743	RNA-binding protein, putative
TcCLB.510155.110	1044	hypothetical protein, conserved
TcCLB.503733.50	158	hypothetical protein, conserved (pseudogene)
TcCLB.503999.90	270	RNA-binding protein 34, putative
TcCLB.510661.230	581	hypothetical protein, conserved
TcCLB.504431.90	114	U2 small nuclear ribonucleoprotein B, putative
TcCLB.504085.30	431	RNA-binding protein, putative
TcCLB.508641.180	532	RNA-binding protein 38, putative
TcCLB.506425.60	272	hypothetical protein, conserved
TcCLB.506565.12	126	RNA binding protein 40
TcCLB.485683.10	414	RNA-binding protein 42 (RNA-binding motif protein 42), putative
TcCLB.510531.20	435	Kinetochore interacting protein 4
TcCLB.503917.7	460	RNA-binding protein, putative
TcCLB.508799.190	363	hypothetical protein, conserved
TcCLB.504113.30	290	hypothetical protein, conserved
TcCLB.507993.40	460	hypothetical protein, conserved
TcCLB.503419.50	349	MRB1-associated protein, putative
TcCLB.504071.80	188	nuclear cap binding protein, putative
TcCLB.506625.70	147	RNA-binding protein, putative
TcCLB.503919.30	241	hypothetical protein, conserved
TcCLB.508409.80	501	hypothetical protein, conserved
TcCLB.510265.40	840	hypothetical protein, conserved
TcCLB.511303.60	696	eukaryotic translation initiation factor 3 subunit b
TcCLB.509177.68	177	translation initiation factor, putative
TcCLB.508689.20	273	eukaryotic translation initiation factor 3 subunit g
TcCLB.503619.20	497	hypothetical protein, conserved
TcCLB.510943.60	233	U2 splicing auxiliary factor, putative
TcCLB.511367.60	333	Lupus La protein homolog, putative
TcCLB.511517.70	231	RNA-binding protein, putative
TcCLB.511727.270	257	RNA-binding protein, putative
TcCLB.511727.290	249	nuclear RNA binding domain
TcCLB.509965.180	746	RNA-binding protein, putative
TcCLB.509053.179	401	RNA-binding protein, putative (fragment)
TcCLB.509055.10	269	RNA-binding protein, putative
TcCLB.506989.100	420	Triple RNA binding domain protein 3
TcCLB.510149.140	689	Triple RNA binding domain protein 3
TcCLB.504157.10	450	heterogeneous nuclear ribonucleoprotein H/F, putative
TcCLB.511109.130	448	heterogeneous nuclear ribonucleoprotein H/F, putative
TcCLB.508461.140	550	poly(A)-binding protein, putative
TcCLB.503897.90	878	hypothetical protein, conserved
TcCLB.509561.110	879	hypothetical protein, conserved
TcCLB.503715.10	303	splicing factor TSR1, putative
TcCLB.509607.30	301	splicing factor TSR1, putative
TcCLB.503757.30	863	hypothetical protein, conserved
TcCLB.508625.160	483	pumilio/PUF RNA binding protein 1, putative
TcCLB.507005.70	211	pre-rRNA-processing protein PNO1, putative
TcCLB.507305.40	264	zinc finger CCCH domain containing protein 11
TcCLB.504089.60	122	hypothetical protein, conserved
TcCLB.511511.3	125	zinc finger protein ZFP1
TcCLB.508479.120	583	Pumilio homology domain family member 8
TcCLB.503683.30	352	RNA-binding protein, putative
TcCLB.508349.39	165	Double RNA binding domain protein 3 (fragment)
TcCLB.504079.10	267	branch point binding protein, putative
TcCLB.509759.19	391	pumilio/PUF RNA binding protein 1, putative
TcCLB.508445.99	399	pumilio/PUF RNA binding protein 7, putative
TcCLB.503869.40	529	pumilio/PUF RNA binding protein 9, putative
TcCLB.511261.120	885	pumilio/PUF RNA binding protein 2, putative
TcCLB.510689.60	403	Double RNA binding domain protein 7
TcCLB.507025.60	355	RNA-binding protein, putative
TcCLB.510167.29	302	exosome complex exonuclease, putative
TcCLB.511239.90	869	hypothetical protein
TcCLB.509243.20	601	hypothetical protein, conserved
TcCLB.510877.30	230	hypothetical protein, conserved
TcCLB.504089.70	117	hypothetical protein, conserved
TcCLB.397937.10	212	pumilio/PUF RNA binding protein 1, putative
TcCLB.506563.10	535	pumilio/PUF RNA binding protein 9, putative
TcCLB.506925.400	469	hypothetical protein, conserved
TcCLB.504001.10	122	hypothetical protein, conserved
TcCLB.507649.100	1405	hypothetical protein, conserved
TcCLB.506743.4	161	eukaryotic translation initiation factor 1A, putative (fragment)
TcCLB.511511.6	183	zinc finger protein ZFP1
TcCLB.506297.130	465	zinc finger ccch and cchc domain-containing protein
TcCLB.510295.59	213	hypothetical protein, conserved
TcCLB.508707.80	488	RNA-binding protein, putative
TcCLB.506127.20	578	mRNA export factor MEX67
TcCLB.504001.20	117	hypothetical protein, conserved
TcCLB.469785.40	212	RNA-binding protein, putative
TcCLB.509999.140	469	Double RNA binding domain protein 6A
TcCLB.508489.20	324	SAM domain (Sterile alpha motif), putative
TcCLB.509399.190	973	pumilio/PUF RNA binding protein 4, putative
TcCLB.510657.160	421	Double RNA binding domain protein 9
TcCLB.506625.200	300	exosome complex exonuclease, putative
TcCLB.504085.70	444	Zinc finger protein, C3H1 type-like
TcCLB.510747.80	421	Double RNA binding domain protein 9
TcCLB.511495.20	324	SAM domain (Sterile alpha motif), putative
TcCLB.503719.39	685	hypothetical protein, conserved
TcCLB.510073.30	978	pumilio/PUF RNA binding protein 4, putative
TcCLB.509999.120	477	RNA-binding protein, putative
TcCLB.507049.199	110	pumilio protein, putative
TcCLB.506945.210	309	Zinc finger CCCH domain-containing protein 47
TcCLB.503683.11	469	Double RNA binding domain protein 6A
TcCLB.508895.60	466	RNA-binding protein, putative
TcCLB.508859.109	329	ribosomal RNA processing protein 4, putative
TcCLB.509581.50	313	hypothetical protein
TcCLB.503945.10	142	eukaryotic translation initiation factor 1A, putative
TcCLB.509065.130	292	hypothetical protein, conserved
TcCLB.510755.120	276	RNA-binding protein, putative
TcCLB.508895.50	280	RNA-binding protein, putative
TcCLB.506943.120	292	hypothetical protein, conserved
TcCLB.504797.110	815	hypothetical protein, conserved
TcCLB.506211.70	280	RNA-binding protein, putative
TcCLB.511577.30	851	hypothetical protein, conserved
TcCLB.508717.40	267	branch point binding protein, putative
TcCLB.507895.150	284	KH domain/Domain of unknown function (DUF1771)/Smr domain containing protein, putative
TcCLB.510125.10	827	pumilio/PUF RNA binding protein 6, putative
TcCLB.511715.100	718	pumilio/PUF RNA binding protein 7, putative
TcCLB.510297.10	207	hypothetical protein, conserved
TcCLB.507025.50	212	RNA-binding protein, putative
TcCLB.508577.100	418	pumilio/PUF RNA binding protein 5, putative
TcCLB.510101.200	465	zinc finger ccch and cchc domain-containing protein
TcCLB.507011.50	211	pre-rRNA-processing protein PNO1, putative
TcCLB.504929.5	264	zinc finger CCCH domain containing protein 11
TcCLB.401469.10	180	zinc finger protein 2, putative
TcCLB.507521.110	418	pumilio/PUF RNA binding protein 5, putative
TcCLB.506773.130	694	pumilio-repeat, RNA-binding protein, putative
TcCLB.506211.60	546	RNA-binding protein, putative
TcCLB.506605.100	869	hypothetical protein
TcCLB.506009.10	451	CCCH zinc finger protein ZC3H31
TcCLB.508567.100	1405	hypothetical protein, conserved
TcCLB.506681.10	619	Double RNA binding domain protein 12
TcCLB.508413.50	276	RNA-binding protein, putative
TcCLB.507873.30	403	Double RNA binding domain protein 7
TcCLB.468005.9	449	pumilio/PUF RNA binding protein 3, putative
TcCLB.506399.40	601	hypothetical protein, conserved
TcCLB.503897.150	276	hypothetical protein, conserved
TcCLB.511517.140	381	hypothetical protein
TcCLB.510595.20	284	KH domain/Domain of unknown function (DUF1771)/Smr domain containing protein, putative
TcCLB.508409.270	261	RNA-binding protein, putative
TcCLB.508799.70	694	pumilio-repeat, RNA-binding protein, putative
TcCLB.510149.70	608	Zinc-finger double-stranded RNA-binding, putative
TcCLB.503709.10	313	hypothetical protein
TcCLB.511367.240	1104	PIWI-like protein
TcCLB.506825.10	620	Double RNA binding domain protein 12
TcCLB.510143.80	261	RNA-binding protein, putative
TcCLB.507037.20	486	RNA-binding protein, putative
TcCLB.510121.110	863	hypothetical protein, conserved
TcCLB.507831.110	885	pumilio/PUF RNA binding protein 2, putative
TcCLB.510877.40	226	hypothetical protein, conserved
TcCLB.507089.30	451	Zinc finger protein, C3H1 type-like
TcCLB.509561.39	274	hypothetical protein, conserved
TcCLB.508787.30	370	pumilio/PUF RNA binding protein 3, putative
TcCLB.503989.10	180	zinc finger protein 2, putative
TcCLB.411427.10	227	hypothetical protein, conserved
TcCLB.511621.50	413	RNA-binding protein, putative
TcCLB.506859.204	440	hypothetical protein, conserved
TcCLB.503795.10	476	hypothetical protein, conserved
TcCLB.506679.10	453	hypothetical protein, conserved
TcCLB.506859.230	441	hypothetical protein, conserved
TcCLB.511817.10	441	hypothetical protein, conserved
TcCLB.506859.240	524	hypothetical protein, conserved
TcCLB.503567.9	440	hypothetical protein, conserved
TcCLB.510877.150	273	eukaryotic translation initiation factor 3 subunit g
TcCLB.509105.90	331	MRB1-associated protein, putative
TcCLB.511647.40	497	hypothetical protein, conserved
TcCLB.510507.50	329	RNA-binding protein, putative
TcCLB.509569.120	403	RNA-binding protein, putative
TcCLB.507723.120	163	RNA-binding protein 14
TcCLB.510105.33	117	RNA-binding protein, putative
TcCLB.509167.30	152	hypothetical protein, conserved
TcCLB.507515.60	156	hypothetical protein, conserved
TcCLB.511907.100	140	hypothetical protein, conserved
TcCLB.504047.10	185	hypothetical protein, conserved
TcCLB.507711.40	242	RNA-binding protein, putative
TcCLB.511383.30	274	u1 small nuclear ribonucleoprotein 70 kDa
TcCLB.509937.60	340	RNA-binding protein, putative
TcCLB.511281.30	348	RNA-binding protein 27, putative
TcCLB.511863.20	371	hypothetical protein, conserved
TcCLB.511277.580	422	RNA-binding protein 29, putative
TcCLB.510823.20	552	conserved protein, unknown function
TcCLB.510007.30	743	RNA-binding protein, putative
TcCLB.507885.10	737	RNA-binding protein, putative
TcCLB.505165.10	733	RNA-binding protein, putative
TcCLB.511585.120	1044	hypothetical protein, conserved
TcCLB.508569.90	307	RNA-binding protein 33 (RNA-binding motif protein 33)
TcCLB.509591.50	270	RNA-binding protein 34, putative
TcCLB.510741.40	581	hypothetical protein, conserved
TcCLB.507951.140	114	U2 small nuclear ribonucleoprotein B, putative
TcCLB.507089.70	431	RNA-binding protein, putative
TcCLB.508515.30	532	RNA-binding protein 38, putative
TcCLB.504005.6	124	RNA-binding protein, putative
TcCLB.506693.30	243	RNA-binding protein 6, putative
TcCLB.506565.8	118	RNA-binding protein, putative
TcCLB.508145.30	118	RNA-binding protein, putative
TcCLB.508145.20	118	RNA-binding protein, putative
TcCLB.508145.10	118	RNA-binding protein, putative
TcCLB.504243.10	118	RNA-binding protein, putative
TcCLB.508981.20	171	hypothetical protein, conserved
TcCLB.511481.70	305	RNA-binding protein 9B (De Gaudenzi et al. 2005)
TcCLB.508209.39	241	hypothetical protein, conserved
TcCLB.510311.50	842	hypothetical protein, conserved
TcCLB.511741.40	231	RNA-binding protein, putative
TcCLB.503577.20	233	U2 splicing auxiliary factor, putative
TcCLB.506435.120	1399	ATP-dependent RNA helicase, putative
TcCLB.511727.190	464	hypothetical protein, conserved
TcCLB.511003.30	2180	RNA editing associated helicase 2, putative
TcCLB.507093.63	460	RNA-binding protein, putative
TcCLB.511837.138	118	RNA-binding protein, putative
TcCLB.511727.270	257	RNA-binding protein, putative
TcCLB.424195.9	201	RNA-binding protein 4
TcCLB.509167.140	381	RNA-binding protein 42 (RNA-binding motif protein 42), putative
TcCLB.508461.320	2397	U5 snRNA-associated splicing factor, putative
TcCLB.511837.129	126	RNA-binding protein, putative
TcCLB.506265.100	1399	ATP-dependent RNA helicase, putative
TcCLB.506357.69	92	hypothetical protein, conserved
TcCLB.506533.70	246	hypothetical protein, conserved
TcCLB.510743.20	358	hypothetical protein, conserved
TcCLB.509443.20	538	mitochondrial RNA binding protein 1, putative
TcCLB.510659.279	358	nucleic acid binding protein, putative
TcCLB.507611.398	515	RNA editing complex protein MP63, putative (fragment)
TcCLB.510857.40	395	RNA-editing complex protein, putative
TcCLB.510687.20	158	Zinc knuckle, putative
TcCLB.511555.40	271	cleavage and polyadenylation specificity factor 30 kDa subunit, putative
TcCLB.506733.140	782	hypothetical protein, conserved
TcCLB.510759.100	502	NLI interacting factor-like phosphatase, putative
TcCLB.509551.60	241	hypothetical protein, conserved
TcCLB.508271.4	251	hypothetical protein, conserved
TcCLB.506859.80	681	hypothetical protein, conserved
TcCLB.510427.10	203	hypothetical protein, conserved
TcCLB.506885.200	1036	hypothetical protein, conserved
TcCLB.506885.204	315	hypothetical protein, conserved
TcCLB.506931.4	221	hypothetical protein, conserved
TcCLB.506933.50	434	zinc finger CCCH domain containing protein 44
TcCLB.503453.20	359	hypothetical protein, conserved
TcCLB.510351.80	287	Pre-mRNA polyadenylation factor FIP1
TcCLB.507625.70	204	hypothetical protein, conserved
TcCLB.511867.10	268	hypothetical protein, conserved
TcCLB.507831.20	364	hypothetical protein, conserved
TcCLB.507831.30	488	hypothetical protein, conserved
TcCLB.507831.40	580	Zinc finger CCCH domain-containing protein 35
TcCLB.508215.10	373	zinc finger CCCH domain containing protein 17
TcCLB.508241.90	553	hypothetical protein, conserved
TcCLB.508357.9	262	hypothetical protein, conserved (fragment)
TcCLB.510143.120	520	hypothetical protein, conserved
TcCLB.508693.40	474	hypothetical protein, conserved
TcCLB.508831.66	311	hypothetical protein, conserved
TcCLB.509805.240	39	hypothetical protein, conserved (pseudogene)
TcCLB.509805.230	576	hypothetical protein, conserved
TcCLB.511467.4	257	hypothetical protein, conserved
TcCLB.509231.39	138	zinc finger protein 3
TcCLB.509233.210	556	Nuclear cap-binding protein subunit 66
TcCLB.463297.10	206	hypothetical protein (fragment)
TcCLB.511039.39	581	A distinct subfamily of CDD/CDA-like deaminases, putative
TcCLB.511735.40	276	zinc finger ccch domain-containing protein 14
TcCLB.511735.88	181	zinc finger ccch domain-containing protein 14
TcCLB.511807.130	433	hypothetical protein, conserved
TcCLB.511807.160	368	hypothetical protein, conserved
TcCLB.511867.60	366	zinc finger CCCH domain-containing protein 6, putative
TcCLB.506739.99	173	zinc finger (CCCH type) protein, putative
TcCLB.509229.90	780	hypothetical protein, conserved
TcCLB.510819.119	173	zinc finger (CCCH type) protein, putative
TcCLB.506999.120	502	NLI interacting factor-like phosphatase, putative
