# Supplementary material for: RNA-Seq reveals that overexpression of TcUBP1 switches the gene expression pattern toward that of the infective form of Trypanosoma cruzi
Source: J Biol Chem. 2023 Mar 17;299(5):104623. doi: 10.1016/j.jbc.2023.104623 (PMC10141520; doi:10.1016/j.jbc.2023.104623)
Supplement: Supplemental files S1–S7 [file mmc2.zip › Supp. File 7.xlsx]

## Sheet: Sheet1
	Upregulated RBPs	Product	Fold change	Log2 fold change	padj
1	TcCLB.507093.220	RNA-binding protein UBP1, putative	71.3081	6.15599	1.11e-58
2	TcCLB.506859.204	hypothetical protein, conserved	11.7333	3.55254	9.41e-06
3	TcCLB.506859.230	hypothetical protein, conserved	8.47951	3.08398	6.82e-40
4	TcCLB.509581.50	hypothetical protein	6.13002	2.61589	6.39e-06
5	TcCLB.510295.59	hypothetical protein, conserved	5.21125	2.38163	3.63e-08
6	TcCLB.511127.10	RNA-binding protein RBP9A (De Gaudenzi et al. 2005)	4.37393	2.12893	5.26e-11
7	TcCLB.469785.40	RNA-binding protein, putative	3.86285	1.94967	6.51e-45
8	TcCLB.507831.30	hypothetical protein, conserved	3.53512	1.82176	1.46e-07
9	TcCLB.510427.10	hypothetical protein, conserved	3.3587	1.7479	7.69e-05
10	TcCLB.510507.50	RNA-binding protein RBP10B (De Gaudenzi)	3.34568	1.7423	3.27e-08
11	TcCLB.503795.10	hypothetical protein, conserved	3.24956	1.70024	9.62e-06
12	TcCLB.507831.110	pumilio/PUF RNA binding protein 2, putative	3.12173	1.64235	0.00171729
13	TcCLB.510297.10	hypothetical protein, conserved	3.11515	1.6393	0.0045846
14	TcCLB.506693.30	RNA-binding protein 6, putative	3.11041	1.63711	6.63e-21
15	TcCLB.506795.10	RNA-binding protein 26A (De Gaudenzi et al. 2005)	3.07275	1.61953	0.000263024
16	TcCLB.509551.60	hypothetical protein, conserved	2.99099	1.58062	8.76e-12
17	TcCLB.503683.30	RNA-binding protein, putative	2.80882	1.48996	0.0069109
18	TcCLB.511735.88	zinc finger ccch domain-containing protein 14	2.73953	1.45393	4.5e-15
19	TcCLB.511735.40	zinc finger ccch domain-containing protein 14	2.62669	1.39324	2.39e-38
20	TcCLB.511867.10	hypothetical protein, conserved	2.43217	1.28225	9.91e-16
21	TcCLB.507885.10	RNA-binding protein, putative	2.12581	1.08801	4.47e-07
22	TcCLB.510143.120	hypothetical protein, conserved	2.0816	1.05769	1.82e-08
23	TcCLB.510125.10	pumilio/PUF RNA binding protein 6, putative	2.02995	1.02144	0.000140601
24	TcCLB.506859.80	hypothetical protein, conserved	2.01275	1.00917	1.01e-28
25	TcCLB.507831.40	Zinc finger CCCH domain-containing protein 35	2.00079	1.00057	2.61e-11
26	TcCLB.506399.40	hypothetical protein, conserved	1.95221	0.965108	1.39e-06
27	TcCLB.509759.19	pumilio/PUF RNA binding protein 1, putative	1.92803	0.947125	2.8e-18
28	TcCLB.505007.10	RNA-binding protein, putative	1.84884	0.886617	3.92e-06
29	TcCLB.506825.10	Double RNA binding domain protein 12	1.82063	0.864435	0.0123512
30	TcCLB.506859.240	hypothetical protein, conserved	1.78119	0.832845	0.000355773
31	TcCLB.503619.20	hypothetical protein, conserved	1.776	0.828634	9.65e-11
32	TcCLB.504005.6	RNA-binding protein, putative	1.76529	0.819904	1.08e-11
33	TcCLB.508787.30	pumilio/PUF RNA binding protein 3, putative	1.73846	0.797811	1.84e-08
34	TcCLB.397937.10	pumilio/PUF RNA binding protein 1, putative	1.72011	0.782499	8.95e-14
35	TcCLB.506565.12	RNA binding protein 40	1.70281	0.767918	4.93e-13
36	TcCLB.506211.70	RNA-binding protein, putative	1.67726	0.746108	4.22e-07
37	TcCLB.506933.50	zinc finger CCCH domain containing protein 44	1.60986	0.686935	1.1e-07
38	TcCLB.508145.30	RNA-binding protein RBP7c (De Gaudenzi)	1.58497	0.664454	6.5e-08
39	TcCLB.511467.4	hypothetical protein, conserved	1.53645	0.619596	4.1e-07
40	TcCLB.510531.20	Kinetochore interacting protein 4	1.53356	0.61688	1.38e-10
41	TcCLB.508145.20	RNA-binding protein RBP7B (De Gaudenzi)	1.5121	0.596556	8.7e-08
42	TcCLB.510351.80	Pre-mRNA polyadenylation factor FIP1	1.50094	0.585866	6.56e-08
	Downregulated RBPs	Product	Fold change	Log2 fold change	padj
1	TcCLB.511181.70	hypothetical protein, conserved	0.340643	-1.55367	8.03e-45
2	TcCLB.508989.30	RNA-binding protein, putative	0.369896	-1.43481	1.57e-44
3	TcCLB.504089.60	hypothetical protein, conserved	0.436816	-1.1949	2.03e-23
4	TcCLB.503419.50	MRB1-associated protein, putative	0.469381	-1.09117	2.94e-25
5	TcCLB.504165.20	RNA-binding protein RBP8A (De Gaudenzi)	0.496406	-1.01041	3.79e-17
6	TcCLB.507625.70	hypothetical protein, conserved	0.512898	-0.963256	7.05e-19
7	TcCLB.506625.70	RNA-binding protein, putative	0.520145	-0.943014	4.25e-19
8	TcCLB.506533.70	hypothetical protein, conserved	0.526989	-0.924155	1.39e-19
9	TcCLB.507611.398	RNA editing complex protein MP63, putative (fragment)	0.559725	-0.83721	6.84e-16
10	TcCLB.503897.150	hypothetical protein, conserved	0.564943	-0.823823	6.94e-17
11	TcCLB.503897.90	hypothetical protein, conserved	0.565072	-0.823493	3.01e-09
12	TcCLB.509443.20	mitochondrial RNA binding protein 1, putative	0.580184	-0.785418	2.73e-16
13	TcCLB.508213.40	hypothetical protein, conserved	0.582491	-0.779692	2.41e-09
14	TcCLB.508215.10	zinc finger CCCH domain containing protein 17	0.582896	-0.77869	4.55e-10
15	TcCLB.510877.40	hypothetical protein, conserved	0.598966	-0.739454	1.77e-15
16	TcCLB.504929.5	zinc finger CCCH domain containing protein 11	0.633136	-0.659413	0.0157594
17	TcCLB.507521.110	pumilio/PUF RNA binding protein 5, putative	0.633617	-0.658317	2.7e-11
18	TcCLB.510149.140	Triple RNA binding domain protein 3	0.633761	-0.657989	1.93e-08
19	TcCLB.508209.39	hypothetical protein, conserved	0.634732	-0.655781	4.22e-12
20	TcCLB.506797.120	hypothetical protein, conserved	0.635756	-0.653455	9.01e-09
21	TcCLB.508489.20	SAM domain (Sterile alpha motif), putative	0.639204	-0.645652	2.21e-06
22	TcCLB.506743.4	eukaryotic translation initiation factor 1A, putative (fragment)	0.667568	-0.583013	4.97e-07
23	TcCLB.509233.210	Nuclear cap-binding protein subunit 66	0.668632	-0.580716	9.84e-07
